# Supplementary material for: Data on the effects of cellulase hydrolysis, acid treatment and particle size distribution on physicochemical and functional properties of coconut (cocos nucifera L) cake dietary fibres
Source: Data Brief. 2018 Aug 11;20:521–4. doi: 10.1016/j.dib.2018.08.018 (PMC6126078; doi:10.1016/j.dib.2018.08.018)
Supplement: Supplementary file 2 — Supplementary material [file mmc2.zip › Ref 1 X-ray diffraction.txt]

			Intensity (a.u.)
Angle (degree)	DCC		DCCDF-A		DCCDF		DCCDF-C
5	665	5	580	5	675	5	665
5.02	740	5.02	555	5.02	680	5.02	495
5.04	675	5.04	510	5.04	740	5.04	620
5.06	650	5.06	655	5.06	685	5.06	545
5.08	595	5.08	595	5.08	705	5.08	610
5.1	695	5.1	530	5.1	705	5.1	635
5.12	685	5.12	585	5.12	720	5.12	760
5.14	690	5.14	620	5.14	820	5.14	560
5.16	685	5.16	510	5.16	560	5.16	555
5.18	625	5.18	565	5.18	725	5.18	665
5.2	540	5.2	660	5.2	615	5.2	635
5.22	670	5.22	600	5.22	660	5.22	650
5.24	645	5.24	600	5.24	650	5.24	605
5.26	650	5.26	670	5.26	695	5.26	595
5.28	685	5.28	565	5.28	685	5.28	595
5.3	695	5.3	695	5.3	620	5.3	685
5.32	570	5.32	495	5.32	620	5.32	580
5.34	710	5.34	610	5.34	615	5.34	630
5.36	720	5.36	640	5.36	710	5.36	705
5.38	725	5.38	565	5.38	595	5.38	565
5.4	600	5.4	480	5.4	605	5.4	495
5.42	600	5.42	670	5.42	670	5.42	640
5.44	655	5.44	530	5.44	645	5.44	575
5.46	685	5.46	500	5.46	680	5.46	525
5.48	655	5.48	560	5.48	610	5.48	630
5.5	660	5.5	525	5.5	670	5.5	575
5.52	590	5.52	430	5.52	640	5.52	565
5.54	645	5.54	520	5.54	665	5.54	590
5.56	680	5.56	525	5.56	515	5.56	610
5.58	610	5.58	525	5.58	705	5.58	610
5.6	580	5.6	615	5.6	650	5.6	575
5.62	625	5.62	590	5.62	710	5.62	585
5.64	615	5.64	550	5.64	605	5.64	510
5.66	635	5.66	535	5.66	690	5.66	575
5.68	710	5.68	530	5.68	645	5.68	630
5.7	580	5.7	595	5.7	655	5.7	615
5.72	540	5.72	550	5.72	650	5.72	625
5.74	705	5.74	535	5.74	655	5.74	570
5.76	600	5.76	615	5.76	555	5.76	580
5.78	480	5.78	550	5.78	730	5.78	605
5.8	605	5.8	605	5.8	660	5.8	545
5.82	635	5.82	625	5.82	620	5.82	750
5.84	645	5.84	530	5.84	730	5.84	545
5.86	560	5.86	505	5.86	640	5.86	445
5.88	605	5.88	540	5.88	550	5.88	575
5.9	535	5.9	450	5.9	495	5.9	570
5.92	565	5.92	565	5.92	600	5.92	595
5.94	615	5.94	580	5.94	605	5.94	515
5.96	530	5.96	565	5.96	605	5.96	605
5.98	685	5.98	585	5.98	610	5.98	580
6	620	6	555	6	740	6	540
6.02	495	6.02	560	6.02	685	6.02	585
6.04	550	6.04	575	6.04	715	6.04	585
6.06	645	6.06	505	6.06	620	6.06	650
6.08	635	6.08	610	6.08	600	6.08	650
6.1	495	6.1	585	6.1	600	6.1	530
6.12	620	6.12	555	6.12	650	6.12	525
6.14	575	6.14	590	6.14	660	6.14	575
6.16	725	6.16	530	6.16	715	6.16	565
6.18	595	6.18	490	6.18	560	6.18	555
6.2	785	6.2	505	6.2	670	6.2	545
6.22	520	6.22	570	6.22	745	6.22	545
6.24	600	6.24	615	6.24	730	6.24	595
6.26	645	6.26	550	6.26	695	6.26	535
6.28	610	6.28	515	6.28	645	6.28	555
6.3	580	6.3	610	6.3	530	6.3	525
6.32	595	6.32	570	6.32	590	6.32	520
6.34	585	6.34	545	6.34	595	6.34	550
6.36	635	6.36	580	6.36	615	6.36	495
6.38	555	6.38	565	6.38	655	6.38	535
6.4	605	6.4	505	6.4	530	6.4	540
6.42	595	6.42	475	6.42	655	6.42	605
6.44	660	6.44	615	6.44	625	6.44	570
6.46	580	6.46	560	6.46	605	6.46	540
6.48	540	6.48	495	6.48	655	6.48	590
6.5	690	6.5	590	6.5	535	6.5	585
6.52	645	6.52	560	6.52	655	6.52	535
6.54	610	6.54	490	6.54	705	6.54	495
6.56	665	6.56	605	6.56	605	6.56	525
6.58	565	6.58	515	6.58	660	6.58	540
6.6	670	6.6	465	6.6	550	6.6	575
6.62	560	6.62	630	6.62	555	6.62	595
6.64	660	6.64	450	6.64	685	6.64	505
6.66	585	6.66	500	6.66	520	6.66	535
6.68	680	6.68	565	6.68	610	6.68	555
6.7	520	6.7	525	6.7	570	6.7	605
6.72	550	6.72	535	6.72	715	6.72	570
6.74	685	6.74	480	6.74	655	6.74	600
6.76	570	6.76	495	6.76	640	6.76	520
6.78	585	6.78	505	6.78	605	6.78	610
6.8	630	6.8	580	6.8	550	6.8	625
6.82	555	6.82	530	6.82	575	6.82	670
6.84	660	6.84	400	6.84	620	6.84	515
6.86	760	6.86	475	6.86	645	6.86	595
6.88	585	6.88	595	6.88	680	6.88	625
6.9	635	6.9	535	6.9	570	6.9	535
6.92	595	6.92	585	6.92	680	6.92	625
6.94	650	6.94	545	6.94	650	6.94	580
6.96	625	6.96	520	6.96	690	6.96	635
6.98	695	6.98	550	6.98	625	6.98	575
7	710	7	585	7	625	7	565
7.02	580	7.02	465	7.02	615	7.02	645
7.04	565	7.04	530	7.04	650	7.04	625
7.06	550	7.06	540	7.06	640	7.06	620
7.08	650	7.08	510	7.08	630	7.08	595
7.1	705	7.1	460	7.1	660	7.1	600
7.12	575	7.12	490	7.12	585	7.12	565
7.14	640	7.14	550	7.14	655	7.14	525
7.16	670	7.16	560	7.16	645	7.16	535
7.18	590	7.18	505	7.18	675	7.18	540
7.2	670	7.2	540	7.2	670	7.2	540
7.22	655	7.22	590	7.22	620	7.22	545
7.24	595	7.24	535	7.24	615	7.24	575
7.26	655	7.26	530	7.26	595	7.26	510
7.28	680	7.28	535	7.28	675	7.28	535
7.3	695	7.3	520	7.3	625	7.3	560
7.32	705	7.32	580	7.32	635	7.32	515
7.34	695	7.34	605	7.34	620	7.34	555
7.36	555	7.36	530	7.36	635	7.36	530
7.38	665	7.38	635	7.38	595	7.38	650
7.4	520	7.4	435	7.4	660	7.4	500
7.42	650	7.42	455	7.42	680	7.42	625
7.44	640	7.44	460	7.44	625	7.44	570
7.46	605	7.46	565	7.46	655	7.46	610
7.48	720	7.48	490	7.48	610	7.48	640
7.5	625	7.5	505	7.5	630	7.5	490
7.52	635	7.52	610	7.52	735	7.52	630
7.54	630	7.54	645	7.54	615	7.54	530
7.56	680	7.56	535	7.56	595	7.56	650
7.58	715	7.58	470	7.58	755	7.58	615
7.6	590	7.6	440	7.6	695	7.6	615
7.62	810	7.62	485	7.62	675	7.62	555
7.64	725	7.64	550	7.64	690	7.64	615
7.66	715	7.66	570	7.66	600	7.66	670
7.68	710	7.68	605	7.68	745	7.68	555
7.7	595	7.7	530	7.7	635	7.7	615
7.72	740	7.72	530	7.72	755	7.72	625
7.74	590	7.74	565	7.74	610	7.74	490
7.76	690	7.76	630	7.76	615	7.76	595
7.78	705	7.78	590	7.78	745	7.78	630
7.8	710	7.8	545	7.8	745	7.8	655
7.82	655	7.82	545	7.82	650	7.82	560
7.84	765	7.84	450	7.84	735	7.84	545
7.86	500	7.86	525	7.86	655	7.86	575
7.88	660	7.88	675	7.88	765	7.88	620
7.9	765	7.9	630	7.9	615	7.9	720
7.92	750	7.92	545	7.92	785	7.92	665
7.94	600	7.94	505	7.94	705	7.94	625
7.96	630	7.96	470	7.96	735	7.96	655
7.98	725	7.98	570	7.98	700	7.98	570
8	645	8	625	8	570	8	580
8.02	685	8.02	500	8.02	655	8.02	685
8.04	680	8.04	600	8.04	785	8.04	545
8.06	670	8.06	495	8.06	730	8.06	610
8.08	710	8.08	560	8.08	595	8.08	655
8.1	665	8.1	605	8.1	615	8.1	585
8.12	675	8.12	495	8.12	680	8.12	580
8.14	740	8.14	620	8.14	740	8.14	620
8.16	690	8.16	560	8.16	595	8.16	670
8.18	680	8.18	585	8.18	605	8.18	670
8.2	705	8.2	590	8.2	710	8.2	745
8.22	730	8.22	545	8.22	655	8.22	570
8.24	680	8.24	600	8.24	660	8.24	630
8.26	820	8.26	490	8.26	680	8.26	655
8.28	780	8.28	525	8.28	650	8.28	745
8.3	710	8.3	530	8.3	675	8.3	625
8.32	710	8.32	505	8.32	705	8.32	740
8.34	695	8.34	665	8.34	620	8.34	680
8.36	635	8.36	490	8.36	640	8.36	670
8.38	775	8.38	635	8.38	680	8.38	680
8.4	695	8.4	500	8.4	590	8.4	620
8.42	780	8.42	580	8.42	755	8.42	630
8.44	660	8.44	585	8.44	680	8.44	665
8.46	715	8.46	640	8.46	735	8.46	610
8.48	740	8.48	595	8.48	685	8.48	680
8.5	670	8.5	525	8.5	685	8.5	635
8.52	830	8.52	575	8.52	585	8.52	640
8.54	655	8.54	565	8.54	665	8.54	675
8.56	635	8.56	605	8.56	620	8.56	720
8.58	800	8.58	555	8.58	745	8.58	535
8.6	675	8.6	550	8.6	655	8.6	625
8.62	845	8.62	625	8.62	730	8.62	740
8.64	685	8.64	620	8.64	720	8.64	715
8.66	785	8.66	500	8.66	730	8.66	640
8.68	685	8.68	700	8.68	655	8.68	725
8.7	750	8.7	575	8.7	655	8.7	630
8.72	690	8.72	620	8.72	735	8.72	665
8.74	775	8.74	585	8.74	775	8.74	585
8.76	815	8.76	580	8.76	680	8.76	590
8.78	775	8.78	650	8.78	630	8.78	770
8.8	705	8.8	595	8.8	875	8.8	645
8.82	735	8.82	650	8.82	705	8.82	675
8.84	670	8.84	580	8.84	720	8.84	665
8.86	820	8.86	670	8.86	715	8.86	725
8.88	840	8.88	725	8.88	835	8.88	755
8.9	840	8.9	635	8.9	705	8.9	705
8.92	770	8.92	550	8.92	760	8.92	595
8.94	875	8.94	650	8.94	685	8.94	685
8.96	860	8.96	720	8.96	730	8.96	685
8.98	810	8.98	625	8.98	650	8.98	655
9	815	9	575	9	740	9	700
9.02	810	9.02	740	9.02	685	9.02	665
9.04	775	9.04	565	9.04	815	9.04	760
9.06	880	9.06	635	9.06	830	9.06	645
9.08	790	9.08	725	9.08	760	9.08	620
9.1	925	9.1	615	9.1	640	9.1	610
9.12	830	9.12	545	9.12	780	9.12	675
9.14	930	9.14	745	9.14	700	9.14	570
9.16	970	9.16	690	9.16	800	9.16	730
9.18	835	9.18	660	9.18	705	9.18	730
9.2	960	9.2	675	9.2	850	9.2	795
9.22	915	9.22	700	9.22	895	9.22	725
9.24	890	9.24	740	9.24	835	9.24	680
9.26	1040	9.26	605	9.26	735	9.26	695
9.28	1185	9.28	530	9.28	755	9.28	635
9.3	985	9.3	670	9.3	705	9.3	685
9.32	1035	9.32	705	9.32	715	9.32	690
9.34	950	9.34	735	9.34	745	9.34	690
9.36	910	9.36	730	9.36	770	9.36	600
9.38	1005	9.38	615	9.38	710	9.38	675
9.4	960	9.4	620	9.4	740	9.4	810
9.42	980	9.42	750	9.42	800	9.42	840
9.44	780	9.44	715	9.44	780	9.44	725
9.46	845	9.46	680	9.46	820	9.46	745
9.48	835	9.48	710	9.48	820	9.48	685
9.5	910	9.5	605	9.5	765	9.5	755
9.52	815	9.52	625	9.52	955	9.52	700
9.54	880	9.54	650	9.54	740	9.54	675
9.56	920	9.56	815	9.56	840	9.56	740
9.58	765	9.58	675	9.58	660	9.58	725
9.6	755	9.6	745	9.6	865	9.6	770
9.62	780	9.62	745	9.62	800	9.62	750
9.64	760	9.64	775	9.64	860	9.64	715
9.66	845	9.66	645	9.66	700	9.66	730
9.68	895	9.68	665	9.68	745	9.68	685
9.7	835	9.7	770	9.7	750	9.7	745
9.72	790	9.72	765	9.72	790	9.72	705
9.74	890	9.74	685	9.74	835	9.74	695
9.76	900	9.76	890	9.76	975	9.76	670
9.78	865	9.78	795	9.78	740	9.78	810
9.8	895	9.8	750	9.8	890	9.8	765
9.82	835	9.82	710	9.82	800	9.82	840
9.84	810	9.84	735	9.84	770	9.84	760
9.86	825	9.86	715	9.86	730	9.86	785
9.88	850	9.88	825	9.88	860	9.88	620
9.9	890	9.9	765	9.9	810	9.9	815
9.92	885	9.92	820	9.92	810	9.92	720
9.94	840	9.94	800	9.94	830	9.94	715
9.96	840	9.96	790	9.96	900	9.96	745
9.98	865	9.98	815	9.98	830	9.98	765
10	905	10	940	10	885	10	870
10.02	895	10.02	815	10.02	880	10.02	790
10.04	910	10.04	795	10.04	855	10.04	795
10.06	840	10.06	885	10.06	825	10.06	700
10.08	985	10.08	905	10.08	985	10.08	700
10.1	925	10.1	785	10.1	740	10.1	780
10.12	875	10.12	925	10.12	895	10.12	800
10.14	945	10.14	850	10.14	740	10.14	660
10.16	940	10.16	885	10.16	815	10.16	820
10.18	900	10.18	985	10.18	920	10.18	780
10.2	970	10.2	855	10.2	895	10.2	835
10.22	895	10.22	940	10.22	820	10.22	770
10.24	915	10.24	835	10.24	910	10.24	890
10.26	1025	10.26	915	10.26	920	10.26	700
10.28	790	10.28	940	10.28	855	10.28	745
10.3	965	10.3	1100	10.3	915	10.3	770
10.32	750	10.32	915	10.32	925	10.32	770
10.34	985	10.34	1030	10.34	875	10.34	790
10.36	1000	10.36	1000	10.36	1005	10.36	820
10.38	1025	10.38	1025	10.38	830	10.38	840
10.4	840	10.4	1075	10.4	715	10.4	830
10.42	890	10.42	1050	10.42	860	10.42	770
10.44	935	10.44	1010	10.44	930	10.44	895
10.46	1010	10.46	1150	10.46	785	10.46	730
10.48	940	10.48	985	10.48	1015	10.48	725
10.5	1005	10.5	995	10.5	840	10.5	755
10.52	950	10.52	1070	10.52	925	10.52	790
10.54	905	10.54	1070	10.54	930	10.54	705
10.56	1120	10.56	1095	10.56	910	10.56	840
10.58	1110	10.58	1070	10.58	1005	10.58	835
10.6	1020	10.6	1225	10.6	955	10.6	765
10.62	1020	10.62	1210	10.62	870	10.62	835
10.64	1025	10.64	1095	10.64	940	10.64	800
10.66	985	10.66	1310	10.66	950	10.66	950
10.68	1035	10.68	1155	10.68	860	10.68	855
10.7	1020	10.7	1215	10.7	1030	10.7	805
10.72	865	10.72	1400	10.72	945	10.72	860
10.74	1000	10.74	1205	10.74	920	10.74	860
10.76	945	10.76	1355	10.76	855	10.76	860
10.78	850	10.78	1235	10.78	960	10.78	880
10.8	940	10.8	1275	10.8	985	10.8	925
10.82	955	10.82	1245	10.82	1020	10.82	910
10.84	965	10.84	1160	10.84	1140	10.84	925
10.86	905	10.86	1250	10.86	885	10.86	715
10.88	945	10.88	1160	10.88	950	10.88	820
10.9	915	10.9	1290	10.9	1000	10.9	815
10.92	1055	10.92	1240	10.92	965	10.92	875
10.94	995	10.94	1370	10.94	1090	10.94	900
10.96	1065	10.96	1215	10.96	1000	10.96	830
10.98	1115	10.98	1395	10.98	980	10.98	795
11	1040	11	1400	11	980	11	785
11.02	930	11.02	1530	11.02	1055	11.02	880
11.04	1020	11.04	1325	11.04	1005	11.04	970
11.06	1155	11.06	1335	11.06	905	11.06	895
11.08	990	11.08	1325	11.08	990	11.08	975
11.1	905	11.1	1190	11.1	995	11.1	900
11.12	1205	11.12	1250	11.12	920	11.12	815
11.14	945	11.14	1350	11.14	1120	11.14	945
11.16	920	11.16	1275	11.16	1065	11.16	755
11.18	1050	11.18	1240	11.18	1005	11.18	995
11.2	1045	11.2	1275	11.2	1010	11.2	830
11.22	1165	11.22	1310	11.22	980	11.22	825
11.24	990	11.24	1310	11.24	1010	11.24	815
11.26	930	11.26	1115	11.26	915	11.26	885
11.28	1165	11.28	1070	11.28	1015	11.28	860
11.3	1040	11.3	1280	11.3	1060	11.3	1055
11.32	1110	11.32	1140	11.32	985	11.32	945
11.34	1170	11.34	1230	11.34	1095	11.34	875
11.36	1225	11.36	1265	11.36	1135	11.36	895
11.38	1230	11.38	1290	11.38	1105	11.38	880
11.4	1130	11.4	1310	11.4	1045	11.4	1010
11.42	1030	11.42	1170	11.42	990	11.42	1005
11.44	1125	11.44	1250	11.44	960	11.44	910
11.46	1115	11.46	1235	11.46	1050	11.46	950
11.48	1145	11.48	1185	11.48	1165	11.48	915
11.5	1210	11.5	1290	11.5	915	11.5	915
11.52	1130	11.52	1260	11.52	1160	11.52	945
11.54	1135	11.54	1240	11.54	1175	11.54	995
11.56	1175	11.56	1205	11.56	1055	11.56	920
11.58	1180	11.58	1255	11.58	1225	11.58	1000
11.6	1110	11.6	1170	11.6	1085	11.6	970
11.62	1130	11.62	1260	11.62	1110	11.62	1090
11.64	1110	11.64	1205	11.64	1060	11.64	945
11.66	1140	11.66	1115	11.66	1000	11.66	1060
11.68	960	11.68	1225	11.68	1115	11.68	1025
11.7	1180	11.7	1165	11.7	1165	11.7	995
11.72	1175	11.72	1285	11.72	1090	11.72	865
11.74	1295	11.74	1205	11.74	1010	11.74	850
11.76	1205	11.76	1150	11.76	1010	11.76	865
11.78	1160	11.78	1170	11.78	1005	11.78	935
11.8	1220	11.8	1160	11.8	1005	11.8	930
11.82	1155	11.82	1180	11.82	970	11.82	960
11.84	1260	11.84	1100	11.84	940	11.84	1045
11.86	1250	11.86	1280	11.86	1190	11.86	990
11.88	1260	11.88	1190	11.88	1115	11.88	960
11.9	1330	11.9	1250	11.9	1035	11.9	955
11.92	1310	11.92	1230	11.92	1160	11.92	970
11.94	1310	11.94	1175	11.94	1060	11.94	955
11.96	1295	11.96	1330	11.96	1205	11.96	1100
11.98	1190	11.98	1260	11.98	1220	11.98	1030
12	1230	12	1220	12	1060	12	1095
12.02	1155	12.02	1185	12.02	995	12.02	950
12.04	1200	12.04	1145	12.04	1165	12.04	1055
12.06	1135	12.06	1190	12.06	1120	12.06	1040
12.08	1330	12.08	1185	12.08	1110	12.08	1025
12.1	1240	12.1	1150	12.1	1190	12.1	1095
12.12	1335	12.12	1240	12.12	1160	12.12	980
12.14	1340	12.14	1240	12.14	1120	12.14	1025
12.16	1255	12.16	1400	12.16	1105	12.16	1090
12.18	1210	12.18	1255	12.18	1120	12.18	1040
12.2	1310	12.2	1165	12.2	1240	12.2	1100
12.22	1250	12.22	1320	12.22	1145	12.22	1050
12.24	1275	12.24	1505	12.24	1065	12.24	1065
12.26	1235	12.26	1185	12.26	1095	12.26	1120
12.28	1280	12.28	1120	12.28	1115	12.28	1100
12.3	1275	12.3	1210	12.3	1225	12.3	1120
12.32	1260	12.32	1255	12.32	1090	12.32	990
12.34	1220	12.34	1235	12.34	1260	12.34	1005
12.36	1355	12.36	1270	12.36	1030	12.36	1115
12.38	1260	12.38	1210	12.38	1020	12.38	975
12.4	1280	12.4	1200	12.4	1315	12.4	1215
12.42	1325	12.42	1140	12.42	1140	12.42	1070
12.44	1340	12.44	1260	12.44	1315	12.44	1045
12.46	1365	12.46	1230	12.46	1130	12.46	1085
12.48	1350	12.48	1160	12.48	1175	12.48	1050
12.5	1465	12.5	1160	12.5	1245	12.5	1215
12.52	1415	12.52	1260	12.52	1195	12.52	955
12.54	1375	12.54	1240	12.54	1255	12.54	1030
12.56	1165	12.56	1090	12.56	1105	12.56	1105
12.58	1320	12.58	1270	12.58	1155	12.58	1125
12.6	1345	12.6	1355	12.6	1205	12.6	1075
12.62	1290	12.62	1255	12.62	1065	12.62	1170
12.64	1285	12.64	1205	12.64	1280	12.64	1225
12.66	1330	12.66	1090	12.66	1105	12.66	1035
12.68	1405	12.68	1325	12.68	1265	12.68	1130
12.7	1475	12.7	1320	12.7	1215	12.7	1135
12.72	1360	12.72	1215	12.72	1160	12.72	1150
12.74	1415	12.74	1325	12.74	1360	12.74	1280
12.76	1260	12.76	1295	12.76	1170	12.76	1140
12.78	1315	12.78	1270	12.78	1200	12.78	1175
12.8	1290	12.8	1210	12.8	1330	12.8	1225
12.82	1545	12.82	1400	12.82	1290	12.82	1220
12.84	1460	12.84	1240	12.84	1245	12.84	1055
12.86	1535	12.86	1390	12.86	1100	12.86	1260
12.88	1455	12.88	1545	12.88	1180	12.88	1190
12.9	1405	12.9	1320	12.9	1260	12.9	1135
12.92	1345	12.92	1420	12.92	1520	12.92	1270
12.94	1415	12.94	1375	12.94	1220	12.94	1240
12.96	1410	12.96	1370	12.96	1170	12.96	1165
12.98	1490	12.98	1245	12.98	1230	12.98	1270
13	1360	13	1405	13	1330	13	1190
13.02	1460	13.02	1380	13.02	1235	13.02	1155
13.04	1395	13.04	1405	13.04	1290	13.04	1290
13.06	1390	13.06	1330	13.06	1370	13.06	1255
13.08	1400	13.08	1410	13.08	1435	13.08	1215
13.1	1525	13.1	1280	13.1	1270	13.1	1260
13.12	1510	13.12	1405	13.12	1310	13.12	1320
13.14	1410	13.14	1410	13.14	1445	13.14	1195
13.16	1425	13.16	1250	13.16	1370	13.16	1075
13.18	1330	13.18	1280	13.18	1460	13.18	1225
13.2	1445	13.2	1445	13.2	1335	13.2	1320
13.22	1500	13.22	1315	13.22	1395	13.22	1205
13.24	1410	13.24	1365	13.24	1450	13.24	1290
13.26	1650	13.26	1595	13.26	1360	13.26	1370
13.28	1510	13.28	1340	13.28	1420	13.28	1410
13.3	1320	13.3	1395	13.3	1435	13.3	1315
13.32	1540	13.32	1325	13.32	1385	13.32	1285
13.34	1420	13.34	1520	13.34	1270	13.34	1350
13.36	1495	13.36	1555	13.36	1465	13.36	1350
13.38	1615	13.38	1535	13.38	1515	13.38	1185
13.4	1455	13.4	1425	13.4	1415	13.4	1390
13.42	1415	13.42	1370	13.42	1350	13.42	1265
13.44	1460	13.44	1605	13.44	1415	13.44	1190
13.46	1530	13.46	1360	13.46	1285	13.46	1260
13.48	1390	13.48	1515	13.48	1360	13.48	1455
13.5	1600	13.5	1475	13.5	1430	13.5	1355
13.52	1445	13.52	1475	13.52	1295	13.52	1270
13.54	1390	13.54	1360	13.54	1390	13.54	1400
13.56	1650	13.56	1415	13.56	1345	13.56	1320
13.58	1600	13.58	1340	13.58	1390	13.58	1105
13.6	1555	13.6	1540	13.6	1340	13.6	1215
13.62	1490	13.62	1350	13.62	1435	13.62	1495
13.64	1540	13.64	1535	13.64	1195	13.64	1385
13.66	1545	13.66	1345	13.66	1385	13.66	1135
13.68	1575	13.68	1560	13.68	1415	13.68	1360
13.7	1590	13.7	1490	13.7	1390	13.7	1415
13.72	1455	13.72	1445	13.72	1420	13.72	1260
13.74	1465	13.74	1410	13.74	1415	13.74	1390
13.76	1615	13.76	1515	13.76	1260	13.76	1365
13.78	1485	13.78	1370	13.78	1495	13.78	1335
13.8	1465	13.8	1490	13.8	1495	13.8	1325
13.82	1500	13.82	1535	13.82	1465	13.82	1390
13.84	1375	13.84	1590	13.84	1425	13.84	1245
13.86	1505	13.86	1485	13.86	1375	13.86	1405
13.88	1475	13.88	1510	13.88	1325	13.88	1390
13.9	1600	13.9	1590	13.9	1375	13.9	1400
13.92	1595	13.92	1475	13.92	1385	13.92	1325
13.94	1610	13.94	1425	13.94	1555	13.94	1285
13.96	1600	13.96	1465	13.96	1430	13.96	1295
13.98	1595	13.98	1445	13.98	1480	13.98	1380
14	1620	14	1705	14	1355	14	1305
14.02	1730	14.02	1455	14.02	1430	14.02	1355
14.04	1600	14.04	1460	14.04	1520	14.04	1455
14.06	1565	14.06	1610	14.06	1475	14.06	1390
14.08	1650	14.08	1400	14.08	1435	14.08	1405
14.1	1555	14.1	1545	14.1	1470	14.1	1260
14.12	1605	14.12	1600	14.12	1280	14.12	1410
14.14	1530	14.14	1520	14.14	1540	14.14	1405
14.16	1735	14.16	1535	14.16	1515	14.16	1475
14.18	1645	14.18	1635	14.18	1585	14.18	1400
14.2	1665	14.2	1555	14.2	1500	14.2	1405
14.22	1745	14.22	1600	14.22	1550	14.22	1455
14.24	1560	14.24	1640	14.24	1650	14.24	1505
14.26	1655	14.26	1610	14.26	1335	14.26	1375
14.28	1555	14.28	1545	14.28	1515	14.28	1520
14.3	1465	14.3	1745	14.3	1585	14.3	1410
14.32	1710	14.32	1750	14.32	1595	14.32	1545
14.34	1625	14.34	1515	14.34	1710	14.34	1530
14.36	1595	14.36	1550	14.36	1530	14.36	1445
14.38	1700	14.38	1560	14.38	1590	14.38	1335
14.4	1840	14.4	1640	14.4	1560	14.4	1475
14.42	1835	14.42	1635	14.42	1575	14.42	1480
14.44	1695	14.44	1615	14.44	1535	14.44	1395
14.46	1775	14.46	1705	14.46	1580	14.46	1415
14.48	1800	14.48	1610	14.48	1610	14.48	1340
14.5	1695	14.5	1795	14.5	1575	14.5	1470
14.52	1790	14.52	1735	14.52	1530	14.52	1385
14.54	1715	14.54	1730	14.54	1520	14.54	1435
14.56	1750	14.56	1575	14.56	1570	14.56	1460
14.58	1835	14.58	1715	14.58	1700	14.58	1560
14.6	1730	14.6	1925	14.6	1615	14.6	1495
14.62	1705	14.62	1755	14.62	1690	14.62	1440
14.64	1730	14.64	1955	14.64	1710	14.64	1355
14.66	1740	14.66	1730	14.66	1670	14.66	1670
14.68	1730	14.68	1715	14.68	1565	14.68	1460
14.7	1775	14.7	1775	14.7	1660	14.7	1445
14.72	1900	14.72	1700	14.72	1890	14.72	1555
14.74	1935	14.74	1615	14.74	1690	14.74	1500
14.76	1790	14.76	1685	14.76	1740	14.76	1525
14.78	1940	14.78	1755	14.78	1685	14.78	1520
14.8	1755	14.8	1850	14.8	1710	14.8	1675
14.82	1915	14.82	1770	14.82	1880	14.82	1565
14.84	1750	14.84	1810	14.84	1745	14.84	1570
14.86	1910	14.86	1795	14.86	1740	14.86	1635
14.88	1900	14.88	1810	14.88	1875	14.88	1620
14.9	2015	14.9	1785	14.9	1760	14.9	1525
14.92	1920	14.92	1815	14.92	1985	14.92	1650
14.94	2020	14.94	1900	14.94	1780	14.94	1535
14.96	1925	14.96	1855	14.96	1605	14.96	1500
14.98	1905	14.98	1625	14.98	1810	14.98	1700
15	1950	15	1980	15	1610	15	1550
15.02	1800	15.02	1765	15.02	1780	15.02	1630
15.04	1875	15.04	1925	15.04	1745	15.04	1600
15.06	1945	15.06	1740	15.06	1695	15.06	1665
15.08	1965	15.08	1850	15.08	1715	15.08	1625
15.1	2035	15.1	1955	15.1	1810	15.1	1715
15.12	2125	15.12	2005	15.12	1835	15.12	1585
15.14	1950	15.14	1820	15.14	1875	15.14	1710
15.16	2100	15.16	1955	15.16	1965	15.16	1670
15.18	2100	15.18	1960	15.18	1820	15.18	1875
15.2	2020	15.2	2030	15.2	1925	15.2	1650
15.22	1835	15.22	1745	15.22	1930	15.22	1625
15.24	2220	15.24	1900	15.24	1775	15.24	1740
15.26	2215	15.26	1880	15.26	1840	15.26	1655
15.28	2185	15.28	2050	15.28	1905	15.28	1630
15.3	2055	15.3	2225	15.3	1965	15.3	1795
15.32	2195	15.32	2200	15.32	1950	15.32	1715
15.34	2275	15.34	2300	15.34	2000	15.34	1870
15.36	2325	15.36	2175	15.36	2175	15.36	1775
15.38	2225	15.38	2065	15.38	2010	15.38	1735
15.4	2040	15.4	2420	15.4	2050	15.4	1840
15.42	2270	15.42	2185	15.42	1930	15.42	1835
15.44	2520	15.44	2270	15.44	2160	15.44	1915
15.46	2340	15.46	2135	15.46	2065	15.46	1670
15.48	2300	15.48	2205	15.48	2180	15.48	1885
15.5	2320	15.5	2320	15.5	2155	15.5	2000
15.52	2475	15.52	2430	15.52	2270	15.52	1845
15.54	2525	15.54	2545	15.54	2095	15.54	2025
15.56	2300	15.56	2420	15.56	2010	15.56	1830
15.58	2695	15.58	2760	15.58	2325	15.58	2080
15.6	2540	15.6	2700	15.6	2375	15.6	2225
15.62	2650	15.62	2655	15.62	2235	15.62	2190
15.64	2685	15.64	2625	15.64	2415	15.64	1865
15.66	2485	15.66	2705	15.66	2340	15.66	2040
15.68	2905	15.68	2815	15.68	2565	15.68	2060
15.7	2755	15.7	2730	15.7	2560	15.7	2095
15.72	2795	15.72	2825	15.72	2630	15.72	2180
15.74	3015	15.74	2880	15.74	2525	15.74	2160
15.76	2995	15.76	3205	15.76	2900	15.76	2265
15.78	2905	15.78	3140	15.78	2550	15.78	2290
15.8	3050	15.8	2940	15.8	2745	15.8	2335
15.82	3085	15.82	3110	15.82	2935	15.82	2340
15.84	3275	15.84	3380	15.84	2970	15.84	2495
15.86	3375	15.86	3335	15.86	2720	15.86	2600
15.88	3370	15.88	3255	15.88	2630	15.88	2450
15.9	3310	15.9	3235	15.9	2940	15.9	2545
15.92	3260	15.92	3410	15.92	3270	15.92	2570
15.94	3235	15.94	3160	15.94	3130	15.94	2500
15.96	3310	15.96	3390	15.96	3245	15.96	2655
15.98	3720	15.98	2990	15.98	3490	15.98	2670
16	3405	16	3365	16	3485	16	2870
16.02	3285	16.02	3070	16.02	3615	16.02	2515
16.04	3440	16.04	2720	16.04	3615	16.04	2740
16.06	3205	16.06	2960	16.06	3285	16.06	2810
16.08	3285	16.08	2900	16.08	3460	16.08	2595
16.1	2890	16.1	2950	16.1	3360	16.1	2835
16.12	3220	16.12	2700	16.12	3455	16.12	2965
16.14	3090	16.14	2870	16.14	3550	16.14	2515
16.16	3065	16.16	2710	16.16	3600	16.16	2540
16.18	2800	16.18	2785	16.18	3450	16.18	2640
16.2	2965	16.2	2685	16.2	3220	16.2	2595
16.22	2745	16.22	2570	16.22	3350	16.22	2625
16.24	2695	16.24	2435	16.24	3465	16.24	2730
16.26	2590	16.26	2435	16.26	3245	16.26	2445
16.28	2600	16.28	2450	16.28	3165	16.28	2395
16.3	2450	16.3	2390	16.3	3145	16.3	2485
16.32	2895	16.32	2410	16.32	3020	16.32	2245
16.34	2655	16.34	2185	16.34	3155	16.34	2350
16.36	2150	16.36	2415	16.36	2885	16.36	2400
16.38	2420	16.38	2150	16.38	2585	16.38	2255
16.4	2315	16.4	2490	16.4	2695	16.4	2495
16.42	2220	16.42	2250	16.42	2785	16.42	2085
16.44	2285	16.44	1975	16.44	2505	16.44	2205
16.46	2210	16.46	2215	16.46	2590	16.46	2240
16.48	2235	16.48	2315	16.48	2520	16.48	2000
16.5	2320	16.5	2070	16.5	2335	16.5	2120
16.52	2180	16.52	1880	16.52	2510	16.52	1925
16.54	2275	16.54	2170	16.54	2325	16.54	2020
16.56	2180	16.56	2140	16.56	2425	16.56	1845
16.58	2000	16.58	2160	16.58	2415	16.58	1855
16.6	2220	16.6	2225	16.6	2290	16.6	1915
16.62	2235	16.62	2055	16.62	2025	16.62	2010
16.64	2160	16.64	2160	16.64	2225	16.64	1700
16.66	2240	16.66	2075	16.66	2240	16.66	1760
16.68	2200	16.68	2085	16.68	2155	16.68	1795
16.7	1995	16.7	2095	16.7	2010	16.7	1875
16.72	2035	16.72	2200	16.72	2085	16.72	1765
16.74	2195	16.74	2110	16.74	2115	16.74	1825
16.76	1825	16.76	2070	16.76	2260	16.76	1740
16.78	2050	16.78	2005	16.78	2035	16.78	1855
16.8	2125	16.8	2230	16.8	2250	16.8	1795
16.82	2140	16.82	2110	16.82	2015	16.82	1580
16.84	2200	16.84	2005	16.84	2165	16.84	1635
16.86	2090	16.86	2180	16.86	2115	16.86	1645
16.88	2055	16.88	2050	16.88	2180	16.88	1725
16.9	2235	16.9	1825	16.9	2150	16.9	1650
16.92	2025	16.92	2335	16.92	2010	16.92	1775
16.94	2035	16.94	1990	16.94	2040	16.94	1850
16.96	2365	16.96	2210	16.96	2035	16.96	1595
16.98	2035	16.98	2045	16.98	2155	16.98	1855
17	2065	17	2050	17	2090	17	1705
17.02	2300	17.02	2135	17.02	2080	17.02	1765
17.04	2255	17.04	2010	17.04	1950	17.04	1725
17.06	2120	17.06	2040	17.06	2020	17.06	1725
17.08	2195	17.08	2025	17.08	2015	17.08	1660
17.1	2345	17.1	2025	17.1	2020	17.1	1770
17.12	2165	17.12	2215	17.12	2125	17.12	1585
17.14	2120	17.14	2015	17.14	2065	17.14	1740
17.16	2120	17.16	2340	17.16	2150	17.16	1810
17.18	2105	17.18	2110	17.18	1965	17.18	1655
17.2	2245	17.2	2110	17.2	2120	17.2	1665
17.22	2115	17.22	2020	17.22	2150	17.22	1725
17.24	2345	17.24	2340	17.24	2035	17.24	1625
17.26	2185	17.26	2100	17.26	2145	17.26	1725
17.28	2125	17.28	2160	17.28	2115	17.28	1750
17.3	2020	17.3	2080	17.3	2175	17.3	1625
17.32	2130	17.32	1980	17.32	2145	17.32	1585
17.34	1995	17.34	2110	17.34	2275	17.34	1655
17.36	1970	17.36	2110	17.36	2185	17.36	1465
17.38	2075	17.38	2115	17.38	2255	17.38	1715
17.4	2175	17.4	2070	17.4	2090	17.4	1775
17.42	2035	17.42	2240	17.42	2130	17.42	1835
17.44	2210	17.44	2225	17.44	2200	17.44	1710
17.46	2125	17.46	2040	17.46	2040	17.46	1780
17.48	2135	17.48	2185	17.48	2160	17.48	1765
17.5	2195	17.5	2065	17.5	2180	17.5	1575
17.52	2290	17.52	2270	17.52	2245	17.52	1725
17.54	2160	17.54	2290	17.54	2305	17.54	1610
17.56	2045	17.56	2180	17.56	2380	17.56	1755
17.58	2160	17.58	2160	17.58	2240	17.58	1675
17.6	2200	17.6	1990	17.6	2230	17.6	1640
17.62	2095	17.62	2270	17.62	2170	17.62	1525
17.64	2135	17.64	2325	17.64	2510	17.64	1750
17.66	2320	17.66	2290	17.66	2345	17.66	1910
17.68	2125	17.68	2065	17.68	2305	17.68	1660
17.7	2335	17.7	2640	17.7	2155	17.7	1700
17.72	2205	17.72	2250	17.72	2110	17.72	1755
17.74	2255	17.74	2390	17.74	2205	17.74	1850
17.76	2255	17.76	2330	17.76	2170	17.76	1760
17.78	2430	17.78	2415	17.78	2410	17.78	1690
17.8	2185	17.8	2415	17.8	2310	17.8	1920
17.82	2245	17.82	2725	17.82	2355	17.82	1700
17.84	2100	17.84	2440	17.84	2495	17.84	1705
17.86	2465	17.86	2505	17.86	2325	17.86	1720
17.88	2335	17.88	2545	17.88	2420	17.88	1890
17.9	2285	17.9	2470	17.9	2380	17.9	1865
17.92	2110	17.92	2505	17.92	2560	17.92	1900
17.94	2345	17.94	2495	17.94	2625	17.94	1765
17.96	2300	17.96	2410	17.96	2680	17.96	1680
17.98	2220	17.98	2375	17.98	2450	17.98	1890
18	2480	18	2520	18	2440	18	1670
18.02	2435	18.02	2650	18.02	2530	18.02	1905
18.04	2415	18.04	2470	18.04	2540	18.04	1940
18.06	2320	18.06	2690	18.06	2665	18.06	1810
18.08	2265	18.08	2465	18.08	2455	18.08	1965
18.1	2555	18.1	2595	18.1	2460	18.1	2020
18.12	2340	18.12	2625	18.12	2595	18.12	1835
18.14	2480	18.14	2435	18.14	2495	18.14	2010
18.16	2555	18.16	2720	18.16	2605	18.16	1905
18.18	2705	18.18	2770	18.18	2435	18.18	1930
18.2	2415	18.2	2490	18.2	2625	18.2	1920
18.22	2505	18.22	2815	18.22	2530	18.22	1795
18.24	2370	18.24	2475	18.24	2575	18.24	2020
18.26	2520	18.26	2445	18.26	2440	18.26	1990
18.28	2400	18.28	2505	18.28	2720	18.28	1745
18.3	2575	18.3	2660	18.3	2600	18.3	1850
18.32	2390	18.32	2655	18.32	2500	18.32	1745
18.34	2270	18.34	2500	18.34	2690	18.34	1855
18.36	2665	18.36	2440	18.36	2595	18.36	1940
18.38	2380	18.38	2575	18.38	2480	18.38	1755
18.4	2345	18.4	2730	18.4	2865	18.4	2075
18.42	2435	18.42	2560	18.42	2840	18.42	1815
18.44	2665	18.44	2670	18.44	2735	18.44	1760
18.46	2390	18.46	2520	18.46	2395	18.46	1915
18.48	2405	18.48	2665	18.48	2620	18.48	1890
18.5	2340	18.5	2530	18.5	2760	18.5	1850
18.52	2375	18.52	2540	18.52	2665	18.52	2015
18.54	2500	18.54	2645	18.54	2585	18.54	1725
18.56	2255	18.56	2405	18.56	2855	18.56	1765
18.58	2500	18.58	2775	18.58	2710	18.58	1645
18.6	2290	18.6	2595	18.6	2730	18.6	1875
18.62	2165	18.62	2590	18.62	2805	18.62	1970
18.64	2390	18.64	2635	18.64	2605	18.64	1800
18.66	2290	18.66	2605	18.66	2540	18.66	1740
18.68	2205	18.68	3045	18.68	2520	18.68	1865
18.7	2380	18.7	2910	18.7	2730	18.7	1815
18.72	2395	18.72	2910	18.72	2790	18.72	1940
18.74	2275	18.74	2630	18.74	2720	18.74	1730
18.76	2505	18.76	2775	18.76	2585	18.76	1900
18.78	2280	18.78	2895	18.78	2675	18.78	1780
18.8	2265	18.8	2995	18.8	2475	18.8	1925
18.82	2305	18.82	2805	18.82	2565	18.82	1825
18.84	2260	18.84	2905	18.84	2765	18.84	1780
18.86	2350	18.86	3055	18.86	2655	18.86	1950
18.88	2250	18.88	3020	18.88	2675	18.88	1980
18.9	2090	18.9	3045	18.9	2685	18.9	1890
18.92	2230	18.92	3240	18.92	2885	18.92	1895
18.94	2450	18.94	3210	18.94	2610	18.94	1910
18.96	2455	18.96	3320	18.96	2675	18.96	1940
18.98	2285	18.98	3030	18.98	2810	18.98	1725
19	2435	19	3110	19	2600	19	1780
19.02	2260	19.02	3225	19.02	2510	19.02	1790
19.04	2230	19.04	3295	19.04	2645	19.04	1835
19.06	2220	19.06	3150	19.06	2750	19.06	1755
19.08	2265	19.08	3430	19.08	2565	19.08	1925
19.1	2215	19.1	3310	19.1	2815	19.1	1845
19.12	2475	19.12	3390	19.12	2795	19.12	1720
19.14	2400	19.14	3580	19.14	2515	19.14	1990
19.16	2480	19.16	3690	19.16	2695	19.16	2010
19.18	2260	19.18	3425	19.18	2655	19.18	1830
19.2	2445	19.2	3530	19.2	2630	19.2	1730
19.22	2345	19.22	3570	19.22	2720	19.22	1670
19.24	2565	19.24	3670	19.24	2760	19.24	2070
19.26	2600	19.26	3480	19.26	2710	19.26	1830
19.28	2710	19.28	3775	19.28	2910	19.28	1950
19.3	2485	19.3	3805	19.3	2650	19.3	1915
19.32	2385	19.32	3355	19.32	2835	19.32	1655
19.34	2595	19.34	3465	19.34	2795	19.34	1895
19.36	2480	19.36	3395	19.36	2705	19.36	1785
19.38	2520	19.38	3555	19.38	2660	19.38	1865
19.4	2430	19.4	3375	19.4	3020	19.4	1825
19.42	2645	19.42	3705	19.42	2760	19.42	1795
19.44	2510	19.44	3490	19.44	2785	19.44	1955
19.46	2695	19.46	3745	19.46	2885	19.46	1970
19.48	2595	19.48	3440	19.48	2930	19.48	1780
19.5	2495	19.5	3540	19.5	3020	19.5	1885
19.52	2700	19.52	3400	19.52	2990	19.52	1885
19.54	2540	19.54	3650	19.54	2890	19.54	2050
19.56	2620	19.56	3520	19.56	2915	19.56	1905
19.58	2510	19.58	3540	19.58	3020	19.58	1950
19.6	2755	19.6	3065	19.6	2850	19.6	1975
19.62	2835	19.62	3465	19.62	2765	19.62	1925
19.64	2690	19.64	3820	19.64	3095	19.64	2000
19.66	2735	19.66	3810	19.66	2910	19.66	1970
19.68	2635	19.68	3690	19.68	3005	19.68	2045
19.7	2885	19.7	3670	19.7	2920	19.7	2080
19.72	2895	19.72	3565	19.72	3015	19.72	1930
19.74	2985	19.74	3710	19.74	3105	19.74	2025
19.76	2690	19.76	3835	19.76	2975	19.76	1985
19.78	2765	19.78	3415	19.78	3175	19.78	2205
19.8	2895	19.8	4015	19.8	3070	19.8	2005
19.82	2965	19.82	3835	19.82	3160	19.82	2070
19.84	2815	19.84	3885	19.84	3125	19.84	2010
19.86	3000	19.86	3815	19.86	2965	19.86	2195
19.88	3030	19.88	3640	19.88	3295	19.88	2120
19.9	3060	19.9	3775	19.9	3175	19.9	2190
19.92	2950	19.92	3980	19.92	3250	19.92	1960
19.94	2820	19.94	3660	19.94	3435	19.94	2140
19.96	2835	19.96	3785	19.96	3405	19.96	2140
19.98	3150	19.98	3645	19.98	3345	19.98	2210
20	3030	20	3595	20	3165	20	2270
20.02	3130	20.02	3830	20.02	3305	20.02	2245
20.04	3205	20.04	3595	20.04	3435	20.04	2375
20.06	3145	20.06	3720	20.06	3415	20.06	2160
20.08	3000	20.08	3780	20.08	3360	20.08	2230
20.1	3130	20.1	3405	20.1	3360	20.1	2165
20.12	2945	20.12	3675	20.12	3230	20.12	2355
20.14	3250	20.14	3775	20.14	3610	20.14	2200
20.16	2770	20.16	3400	20.16	3495	20.16	2285
20.18	2965	20.18	3595	20.18	3725	20.18	2045
20.2	2925	20.2	3300	20.2	3720	20.2	2195
20.22	2955	20.22	3570	20.22	3615	20.22	2310
20.24	3030	20.24	3560	20.24	3360	20.24	2380
20.26	3025	20.26	3410	20.26	3520	20.26	2185
20.28	2985	20.28	3225	20.28	3595	20.28	2190
20.3	2740	20.3	3255	20.3	3570	20.3	2355
20.32	2820	20.32	3380	20.32	3525	20.32	2280
20.34	2760	20.34	3375	20.34	3720	20.34	2090
20.36	3050	20.36	3140	20.36	3460	20.36	2235
20.38	3055	20.38	3055	20.38	3595	20.38	2275
20.4	2745	20.4	3430	20.4	3470	20.4	2155
20.42	2830	20.42	2940	20.42	3465	20.42	2170
20.44	2860	20.44	3115	20.44	3425	20.44	2150
20.46	2810	20.46	3000	20.46	3455	20.46	2285
20.48	2745	20.48	2965	20.48	3385	20.48	2055
20.5	2800	20.5	3015	20.5	3515	20.5	2160
20.52	3030	20.52	2985	20.52	3185	20.52	2180
20.54	2635	20.54	3045	20.54	3325	20.54	1975
20.56	2700	20.56	3125	20.56	3265	20.56	2035
20.58	2665	20.58	3070	20.58	3465	20.58	2150
20.6	2760	20.6	3175	20.6	3430	20.6	2050
20.62	2650	20.62	2895	20.62	3170	20.62	2015
20.64	2825	20.64	2985	20.64	3535	20.64	2115
20.66	2730	20.66	3145	20.66	3155	20.66	2080
20.68	2670	20.68	2960	20.68	3205	20.68	1970
20.7	2385	20.7	3125	20.7	3220	20.7	1790
20.72	2645	20.72	2815	20.72	3200	20.72	1965
20.74	2500	20.74	2760	20.74	3115	20.74	2175
20.76	2360	20.76	2920	20.76	3155	20.76	2205
20.78	2525	20.78	2980	20.78	3435	20.78	1945
20.8	2715	20.8	2905	20.8	2905	20.8	1985
20.82	2580	20.82	2755	20.82	3145	20.82	2160
20.84	2705	20.84	2885	20.84	2940	20.84	1950
20.86	2695	20.86	3025	20.86	2960	20.86	1990
20.88	2520	20.88	2820	20.88	3030	20.88	1810
20.9	2405	20.9	3140	20.9	3090	20.9	1875
20.92	2405	20.92	3025	20.92	2970	20.92	1850
20.94	2685	20.94	2815	20.94	2825	20.94	1815
20.96	2405	20.96	2860	20.96	2830	20.96	1905
20.98	2505	20.98	2860	20.98	3005	20.98	1865
21	2545	21	2690	21	2880	21	1790
21.02	2380	21.02	2780	21.02	3140	21.02	1750
21.04	2495	21.04	2800	21.04	3020	21.04	1820
21.06	2415	21.06	2910	21.06	2860	21.06	1905
21.08	2335	21.08	2920	21.08	2735	21.08	1860
21.1	2355	21.1	2930	21.1	2770	21.1	2045
21.12	2425	21.12	3105	21.12	2865	21.12	1875
21.14	2500	21.14	2850	21.14	3185	21.14	1905
21.16	2205	21.16	2860	21.16	2930	21.16	1950
21.18	2355	21.18	3150	21.18	2825	21.18	2040
21.2	2290	21.2	2985	21.2	2760	21.2	2030
21.22	2290	21.22	2975	21.22	3085	21.22	1685
21.24	2265	21.24	3005	21.24	2840	21.24	1580
21.26	2320	21.26	3100	21.26	2915	21.26	1855
21.28	2355	21.28	3140	21.28	2930	21.28	1775
21.3	2450	21.3	3115	21.3	3045	21.3	1905
21.32	2355	21.32	3010	21.32	2880	21.32	1750
21.34	2385	21.34	2945	21.34	3040	21.34	1810
21.36	2360	21.36	2885	21.36	2875	21.36	1845
21.38	2245	21.38	3030	21.38	2840	21.38	1880
21.4	2345	21.4	3060	21.4	2875	21.4	1935
21.42	2410	21.42	3070	21.42	2925	21.42	2055
21.44	2450	21.44	2820	21.44	2935	21.44	1730
21.46	2430	21.46	2845	21.46	2835	21.46	2110
21.48	2290	21.48	2770	21.48	2695	21.48	1820
21.5	2285	21.5	3045	21.5	2920	21.5	1935
21.52	2185	21.52	2990	21.52	2760	21.52	1720
21.54	2430	21.54	2790	21.54	2680	21.54	1865
21.56	2460	21.56	2785	21.56	3090	21.56	2045
21.58	2355	21.58	2745	21.58	2755	21.58	1650
21.6	2350	21.6	2790	21.6	2690	21.6	1900
21.62	2185	21.62	2680	21.62	2870	21.62	1800
21.64	2160	21.64	2955	21.64	2625	21.64	1950
21.66	2330	21.66	2735	21.66	2825	21.66	1955
21.68	2240	21.68	2735	21.68	2850	21.68	1790
21.7	2380	21.7	2700	21.7	2950	21.7	1855
21.72	2295	21.72	2860	21.72	2815	21.72	1990
21.74	2005	21.74	2770	21.74	2690	21.74	1690
21.76	2225	21.76	2805	21.76	2670	21.76	1890
21.78	2110	21.78	2685	21.78	2595	21.78	1695
21.8	2185	21.8	2845	21.8	2820	21.8	1830
21.82	2045	21.82	3105	21.82	2490	21.82	1770
21.84	2210	21.84	3020	21.84	2650	21.84	1825
21.86	2310	21.86	2755	21.86	2515	21.86	1865
21.88	2305	21.88	2865	21.88	2785	21.88	1800
21.9	2350	21.9	3140	21.9	2595	21.9	2040
21.92	2355	21.92	2855	21.92	2610	21.92	1695
21.94	2135	21.94	3095	21.94	2905	21.94	1695
21.96	2300	21.96	3015	21.96	2860	21.96	1725
21.98	2205	21.98	2890	21.98	2770	21.98	1840
22	2280	22	3085	22	2560	22	1760
22.02	2060	22.02	3185	22.02	2595	22.02	1910
22.04	2300	22.04	2750	22.04	2535	22.04	1615
22.06	2045	22.06	2900	22.06	2790	22.06	1925
22.08	2260	22.08	3075	22.08	2765	22.08	1670
22.1	2340	22.1	2860	22.1	2545	22.1	1835
22.12	2225	22.12	3100	22.12	2895	22.12	1795
22.14	2165	22.14	2885	22.14	2700	22.14	1810
22.16	2260	22.16	3015	22.16	2515	22.16	1960
22.18	2165	22.18	2995	22.18	2480	22.18	1745
22.2	2460	22.2	3085	22.2	2495	22.2	1895
22.22	2110	22.22	3105	22.22	2305	22.22	1570
22.24	2140	22.24	2910	22.24	2265	22.24	1785
22.26	2140	22.26	2645	22.26	2355	22.26	1805
22.28	2030	22.28	2900	22.28	2495	22.28	1725
22.3	2165	22.3	3145	22.3	2550	22.3	1865
22.32	2240	22.32	2835	22.32	2550	22.32	1750
22.34	2320	22.34	2805	22.34	2340	22.34	1670
22.36	2195	22.36	2605	22.36	2525	22.36	1750
22.38	2100	22.38	2755	22.38	2545	22.38	1790
22.4	2250	22.4	2545	22.4	2450	22.4	1565
22.42	2270	22.42	2670	22.42	2495	22.42	1780
22.44	2080	22.44	2855	22.44	2465	22.44	1750
22.46	2055	22.46	2620	22.46	2385	22.46	1870
22.48	2075	22.48	2660	22.48	2610	22.48	1680
22.5	2015	22.5	2515	22.5	2450	22.5	1680
22.52	1900	22.52	2600	22.52	2135	22.52	1805
22.54	2150	22.54	2640	22.54	2280	22.54	1740
22.56	2085	22.56	2460	22.56	2450	22.56	1555
22.58	1975	22.58	2495	22.58	2465	22.58	1695
22.6	2175	22.6	2275	22.6	2230	22.6	1770
22.62	2115	22.62	2495	22.62	2395	22.62	1675
22.64	2000	22.64	2480	22.64	2290	22.64	1790
22.66	2110	22.66	2350	22.66	2555	22.66	1820
22.68	1990	22.68	2350	22.68	2275	22.68	1715
22.7	2230	22.7	2390	22.7	2425	22.7	1580
22.72	2030	22.72	2265	22.72	2215	22.72	1690
22.74	2150	22.74	2340	22.74	2245	22.74	1785
22.76	2095	22.76	2235	22.76	2295	22.76	1705
22.78	1965	22.78	2280	22.78	2270	22.78	1740
22.8	2150	22.8	2320	22.8	2140	22.8	1740
22.82	2135	22.82	2305	22.82	2275	22.82	1785
22.84	2150	22.84	2240	22.84	2185	22.84	1690
22.86	2130	22.86	2080	22.86	2245	22.86	1790
22.88	2270	22.88	2210	22.88	2220	22.88	1640
22.9	2135	22.9	2130	22.9	2380	22.9	1630
22.92	2230	22.92	2320	22.92	2400	22.92	1640
22.94	1930	22.94	2295	22.94	2340	22.94	1610
22.96	2120	22.96	2210	22.96	2370	22.96	1740
22.98	1910	22.98	1995	22.98	2130	22.98	1695
23	1980	23	2180	23	2280	23	1695
23.02	2080	23.02	2015	23.02	2425	23.02	1650
23.04	2000	23.04	2180	23.04	2245	23.04	1735
23.06	2060	23.06	2090	23.06	2480	23.06	1505
23.08	1835	23.08	2215	23.08	2355	23.08	1665
23.1	2090	23.1	2025	23.1	2520	23.1	1765
23.12	2125	23.12	2225	23.12	2355	23.12	1850
23.14	2070	23.14	2000	23.14	2380	23.14	1645
23.16	2160	23.16	2305	23.16	2345	23.16	1705
23.18	2165	23.18	2165	23.18	2385	23.18	1865
23.2	2015	23.2	2280	23.2	2400	23.2	1875
23.22	1865	23.22	2230	23.22	2555	23.22	1635
23.24	2110	23.24	2170	23.24	2570	23.24	1645
23.26	2145	23.26	2210	23.26	2405	23.26	1675
23.28	2085	23.28	2180	23.28	2720	23.28	1665
23.3	2210	23.3	2200	23.3	2520	23.3	1790
23.32	2200	23.32	2360	23.32	2475	23.32	1670
23.34	2020	23.34	2045	23.34	2570	23.34	1780
23.36	2120	23.36	2145	23.36	2685	23.36	1720
23.38	2315	23.38	2365	23.38	2440	23.38	1885
23.4	2115	23.4	2265	23.4	2615	23.4	1735
23.42	2265	23.42	2255	23.42	2510	23.42	1660
23.44	2195	23.44	2325	23.44	2345	23.44	1725
23.46	2135	23.46	2285	23.46	2395	23.46	1690
23.48	2210	23.48	2100	23.48	2440	23.48	1870
23.5	2375	23.5	2360	23.5	2460	23.5	1790
23.52	2075	23.52	2240	23.52	2485	23.52	1805
23.54	2440	23.54	2350	23.54	2340	23.54	1805
23.56	2390	23.56	2270	23.56	2305	23.56	1900
23.58	2320	23.58	2220	23.58	2260	23.58	1675
23.6	2445	23.6	2490	23.6	2505	23.6	1875
23.62	2165	23.62	2355	23.62	2250	23.62	1810
23.64	2235	23.64	2135	23.64	2690	23.64	1720
23.66	2390	23.66	2325	23.66	2565	23.66	1785
23.68	2375	23.68	2205	23.68	2270	23.68	1825
23.7	2250	23.7	2320	23.7	2445	23.7	1875
23.72	2195	23.72	2400	23.72	2460	23.72	1675
23.74	2230	23.74	2210	23.74	2440	23.74	1820
23.76	2275	23.76	2180	23.76	2600	23.76	1905
23.78	2145	23.78	2210	23.78	2345	23.78	1950
23.8	2075	23.8	2190	23.8	2650	23.8	1970
23.82	2060	23.82	2230	23.82	2385	23.82	1780
23.84	2145	23.84	2185	23.84	2475	23.84	1815
23.86	1980	23.86	2200	23.86	2265	23.86	1725
23.88	2320	23.88	1985	23.88	2290	23.88	1520
23.9	2035	23.9	1895	23.9	2350	23.9	1925
23.92	2130	23.92	2025	23.92	2430	23.92	1815
23.94	2050	23.94	1975	23.94	2525	23.94	1760
23.96	2160	23.96	2055	23.96	2365	23.96	1760
23.98	2130	23.98	1925	23.98	2430	23.98	1830
24	2330	24	1940	24	2490	24	1775
24.02	2130	24.02	1960	24.02	2455	24.02	1770
24.04	1935	24.04	2135	24.04	2185	24.04	1865
24.06	2160	24.06	2050	24.06	2340	24.06	1690
24.08	2070	24.08	2005	24.08	2320	24.08	1765
24.1	2040	24.1	1980	24.1	2270	24.1	1685
24.12	1965	24.12	2130	24.12	2285	24.12	1740
24.14	1915	24.14	1890	24.14	2175	24.14	1725
24.16	1980	24.16	1810	24.16	2035	24.16	1455
24.18	2030	24.18	1805	24.18	1980	24.18	1560
24.2	1710	24.2	1600	24.2	2110	24.2	1750
24.22	1910	24.22	1740	24.22	2145	24.22	1735
24.24	2100	24.24	1815	24.24	2200	24.24	1555
24.26	1820	24.26	1630	24.26	2135	24.26	1550
24.28	2045	24.28	1820	24.28	1940	24.28	1555
24.3	1765	24.3	1810	24.3	1955	24.3	1665
24.32	1755	24.32	1750	24.32	2105	24.32	1655
24.34	1830	24.34	1685	24.34	1855	24.34	1730
24.36	1965	24.36	1870	24.36	1900	24.36	1540
24.38	1825	24.38	1895	24.38	2080	24.38	1540
24.4	1860	24.4	1755	24.4	2090	24.4	1570
24.42	1750	24.42	1780	24.42	1835	24.42	1575
24.44	1890	24.44	1840	24.44	1875	24.44	1510
24.46	1740	24.46	1655	24.46	1885	24.46	1610
24.48	1815	24.48	1785	24.48	1915	24.48	1515
24.5	1710	24.5	1850	24.5	1870	24.5	1615
24.52	1815	24.52	1670	24.52	1920	24.52	1445
24.54	1625	24.54	1910	24.54	1940	24.54	1355
24.56	1685	24.56	1965	24.56	1850	24.56	1505
24.58	2025	24.58	1725	24.58	1900	24.58	1505
24.6	1790	24.6	1680	24.6	1860	24.6	1470
24.62	1975	24.62	1725	24.62	1990	24.62	1615
24.64	1855	24.64	1785	24.64	1865	24.64	1340
24.66	1675	24.66	1935	24.66	1690	24.66	1485
24.68	1705	24.68	1940	24.68	1985	24.68	1595
24.7	1855	24.7	1825	24.7	1890	24.7	1340
24.72	1700	24.72	1810	24.72	1895	24.72	1290
24.74	1855	24.74	1935	24.74	1830	24.74	1580
24.76	1690	24.76	1770	24.76	1770	24.76	1345
24.78	2005	24.78	1840	24.78	1935	24.78	1400
24.8	1880	24.8	1840	24.8	1840	24.8	1580
24.82	1805	24.82	1735	24.82	1890	24.82	1455
24.84	1670	24.84	1805	24.84	1945	24.84	1655
24.86	1930	24.86	1940	24.86	1890	24.86	1615
24.88	1885	24.88	1820	24.88	2105	24.88	1405
24.9	1670	24.9	1705	24.9	1800	24.9	1555
24.92	1890	24.92	1870	24.92	1995	24.92	1375
24.94	1720	24.94	1845	24.94	2015	24.94	1630
24.96	1920	24.96	2160	24.96	1960	24.96	1575
24.98	1905	24.98	2010	24.98	1895	24.98	1625
25	1745	25	1790	25	2020	25	1495
25.02	1970	25.02	1810	25.02	1975	25.02	1375
25.04	1810	25.04	2070	25.04	1810	25.04	1640
25.06	1930	25.06	1910	25.06	2130	25.06	1510
25.08	1960	25.08	2060	25.08	2070	25.08	1430
25.1	2015	25.1	2000	25.1	1910	25.1	1505
25.12	2010	25.12	1885	25.12	1985	25.12	1585
25.14	1880	25.14	1940	25.14	1970	25.14	1535
25.16	1755	25.16	2080	25.16	1960	25.16	1505
25.18	1975	25.18	1825	25.18	1970	25.18	1605
25.2	1845	25.2	2010	25.2	2020	25.2	1595
25.22	2020	25.22	1910	25.22	2220	25.22	1685
25.24	1875	25.24	1935	25.24	1925	25.24	1430
25.26	2050	25.26	2045	25.26	2235	25.26	1620
25.28	1935	25.28	2070	25.28	2065	25.28	1540
25.3	1930	25.3	2120	25.3	1895	25.3	1405
25.32	1975	25.32	2125	25.32	1975	25.32	1610
25.34	1850	25.34	1885	25.34	1945	25.34	1430
25.36	1905	25.36	1940	25.36	1925	25.36	1500
25.38	1580	25.38	1820	25.38	1905	25.38	1455
25.4	1780	25.4	1935	25.4	2175	25.4	1680
25.42	1715	25.42	1900	25.42	1940	25.42	1750
25.44	1715	25.44	1835	25.44	2145	25.44	1620
25.46	1730	25.46	1895	25.46	1975	25.46	1580
25.48	1850	25.48	1825	25.48	1925	25.48	1535
25.5	1550	25.5	1825	25.5	1985	25.5	1530
25.52	2005	25.52	1770	25.52	1900	25.52	1560
25.54	1800	25.54	1745	25.54	2035	25.54	1615
25.56	1745	25.56	1575	25.56	1955	25.56	1540
25.58	1720	25.58	1660	25.58	1745	25.58	1420
25.6	1665	25.6	1575	25.6	1955	25.6	1545
25.62	1765	25.62	1655	25.62	2105	25.62	1560
25.64	1605	25.64	1555	25.64	2050	25.64	1500
25.66	1720	25.66	1685	25.66	2000	25.66	1360
25.68	1695	25.68	1690	25.68	1825	25.68	1255
25.7	1625	25.7	1570	25.7	1830	25.7	1420
25.72	1515	25.72	1670	25.72	1640	25.72	1480
25.74	1700	25.74	1530	25.74	1920	25.74	1405
25.76	1625	25.76	1765	25.76	1725	25.76	1435
25.78	1515	25.78	1515	25.78	1855	25.78	1300
25.8	1685	25.8	1695	25.8	1955	25.8	1280
25.82	1630	25.82	1635	25.82	1705	25.82	1375
25.84	1565	25.84	1665	25.84	1855	25.84	1410
25.86	1540	25.86	1450	25.86	1760	25.86	1410
25.88	1535	25.88	1415	25.88	1700	25.88	1425
25.9	1545	25.9	1685	25.9	1660	25.9	1290
25.92	1525	25.92	1550	25.92	1650	25.92	1290
25.94	1510	25.94	1450	25.94	1565	25.94	1195
25.96	1495	25.96	1560	25.96	1550	25.96	1360
25.98	1520	25.98	1560	25.98	1525	25.98	1275
26	1530	26	1480	26	1530	26	1220
26.02	1415	26.02	1720	26.02	1760	26.02	1420
26.04	1440	26.04	1635	26.04	1670	26.04	1310
26.06	1430	26.06	1570	26.06	1800	26.06	1190
26.08	1525	26.08	1550	26.08	1680	26.08	1255
26.1	1510	26.1	1630	26.1	1575	26.1	1350
26.12	1565	26.12	1490	26.12	1680	26.12	1330
26.14	1530	26.14	1450	26.14	1795	26.14	1265
26.16	1420	26.16	1615	26.16	1565	26.16	1360
26.18	1290	26.18	1570	26.18	1570	26.18	1370
26.2	1320	26.2	1545	26.2	1625	26.2	1195
26.22	1565	26.22	1645	26.22	1580	26.22	1275
26.24	1430	26.24	1640	26.24	1570	26.24	1465
26.26	1425	26.26	1600	26.26	1545	26.26	1270
26.28	1330	26.28	1665	26.28	1565	26.28	1305
26.3	1530	26.3	1630	26.3	1620	26.3	1285
26.32	1445	26.32	1675	26.32	1635	26.32	1220
26.34	1580	26.34	1550	26.34	1650	26.34	1235
26.36	1445	26.36	1535	26.36	1620	26.36	1240
26.38	1395	26.38	1560	26.38	1610	26.38	1295
26.4	1380	26.4	1795	26.4	1605	26.4	1220
26.42	1465	26.42	1590	26.42	1355	26.42	1340
26.44	1595	26.44	1435	26.44	1500	26.44	1220
26.46	1710	26.46	1675	26.46	1680	26.46	1235
26.48	1530	26.48	1655	26.48	1620	26.48	1225
26.5	1460	26.5	1620	26.5	1600	26.5	1270
26.52	1380	26.52	1780	26.52	1595	26.52	1135
26.54	1445	26.54	1660	26.54	1570	26.54	1340
26.56	1330	26.56	1600	26.56	1620	26.56	1230
26.58	1325	26.58	1450	26.58	1600	26.58	1180
26.6	1515	26.6	1550	26.6	1590	26.6	1220
26.62	1705	26.62	1475	26.62	1740	26.62	1270
26.64	1455	26.64	1475	26.64	1750	26.64	1340
26.66	1390	26.66	1540	26.66	1470	26.66	1250
26.68	1340	26.68	1410	26.68	1630	26.68	1360
26.7	1390	26.7	1575	26.7	1755	26.7	1345
26.72	1480	26.72	1675	26.72	1625	26.72	1270
26.74	1450	26.74	1560	26.74	1580	26.74	1195
26.76	1425	26.76	1490	26.76	1575	26.76	1305
26.78	1430	26.78	1590	26.78	1610	26.78	1145
26.8	1415	26.8	1510	26.8	1545	26.8	1310
26.82	1600	26.82	1600	26.82	1570	26.82	1195
26.84	1525	26.84	1530	26.84	1630	26.84	1315
26.86	1335	26.86	1485	26.86	1715	26.86	1315
26.88	1390	26.88	1465	26.88	1450	26.88	1260
26.9	1420	26.9	1645	26.9	1625	26.9	1290
26.92	1455	26.92	1465	26.92	1565	26.92	1160
26.94	1320	26.94	1470	26.94	1595	26.94	1215
26.96	1475	26.96	1475	26.96	1485	26.96	1245
26.98	1465	26.98	1330	26.98	1510	26.98	1235
27	1370	27	1500	27	1570	27	1210
27.02	1450	27.02	1460	27.02	1665	27.02	1300
27.04	1570	27.04	1485	27.04	1540	27.04	1145
27.06	1490	27.06	1545	27.06	1500	27.06	1175
27.08	1565	27.08	1560	27.08	1550	27.08	1135
27.1	1340	27.1	1415	27.1	1480	27.1	1210
27.12	1370	27.12	1365	27.12	1545	27.12	1145
27.14	1395	27.14	1430	27.14	1555	27.14	1210
27.16	1375	27.16	1475	27.16	1565	27.16	1195
27.18	1365	27.18	1330	27.18	1675	27.18	1170
27.2	1320	27.2	1460	27.2	1445	27.2	1195
27.22	1425	27.22	1330	27.22	1425	27.22	1245
27.24	1360	27.24	1425	27.24	1515	27.24	1270
27.26	1300	27.26	1240	27.26	1680	27.26	1150
27.28	1290	27.28	1390	27.28	1515	27.28	1110
27.3	1340	27.3	1445	27.3	1490	27.3	1220
27.32	1310	27.32	1170	27.32	1500	27.32	1070
27.34	1295	27.34	1295	27.34	1485	27.34	1225
27.36	1225	27.36	1285	27.36	1410	27.36	1175
27.38	1230	27.38	1245	27.38	1465	27.38	1210
27.4	1250	27.4	1375	27.4	1415	27.4	1235
27.42	1225	27.42	1415	27.42	1495	27.42	955
27.44	1405	27.44	1160	27.44	1480	27.44	1175
27.46	1330	27.46	1205	27.46	1345	27.46	1060
27.48	1260	27.48	1425	27.48	1425	27.48	1300
27.5	1330	27.5	1390	27.5	1340	27.5	1170
27.52	1270	27.52	1325	27.52	1495	27.52	1120
27.54	1215	27.54	1250	27.54	1370	27.54	1160
27.56	1190	27.56	1170	27.56	1260	27.56	1040
27.58	1250	27.58	1160	27.58	1490	27.58	1100
27.6	1315	27.6	1195	27.6	1510	27.6	1125
27.62	1340	27.62	1360	27.62	1370	27.62	1080
27.64	1245	27.64	1285	27.64	1340	27.64	1095
27.66	1215	27.66	1160	27.66	1470	27.66	1185
27.68	1270	27.68	1115	27.68	1450	27.68	1185
27.7	1285	27.7	1065	27.7	1375	27.7	1025
27.72	1260	27.72	1335	27.72	1540	27.72	1150
27.74	1330	27.74	1245	27.74	1230	27.74	1120
27.76	1105	27.76	1060	27.76	1395	27.76	1090
27.78	1380	27.78	1310	27.78	1220	27.78	1085
27.8	1240	27.8	1120	27.8	1430	27.8	1030
27.82	1360	27.82	1330	27.82	1340	27.82	1275
27.84	1210	27.84	1225	27.84	1335	27.84	1105
27.86	1050	27.86	1155	27.86	1495	27.86	1070
27.88	1180	27.88	1200	27.88	1295	27.88	1225
27.9	1155	27.9	1105	27.9	1440	27.9	970
27.92	1280	27.92	1160	27.92	1310	27.92	1060
27.94	1290	27.94	1440	27.94	1265	27.94	1110
27.96	1150	27.96	1145	27.96	1295	27.96	1085
27.98	1075	27.98	1135	27.98	1350	27.98	1010
28	1235	28	1130	28	1265	28	1010
28.02	1115	28.02	1240	28.02	1340	28.02	960
28.04	1210	28.04	1245	28.04	1360	28.04	1000
28.06	1160	28.06	1295	28.06	1285	28.06	1165
28.08	1370	28.08	1370	28.08	1255	28.08	1000
28.1	1205	28.1	1235	28.1	1390	28.1	1080
28.12	1300	28.12	995	28.12	1220	28.12	1175
28.14	1225	28.14	1160	28.14	1295	28.14	1170
28.16	1125	28.16	1025	28.16	1320	28.16	1015
28.18	1255	28.18	1315	28.18	1245	28.18	1065
28.2	1265	28.2	1130	28.2	1345	28.2	935
28.22	1280	28.22	1260	28.22	1420	28.22	1070
28.24	1160	28.24	1175	28.24	1380	28.24	1105
28.26	1090	28.26	1105	28.26	1290	28.26	1050
28.28	1135	28.28	1030	28.28	1385	28.28	1165
28.3	1105	28.3	1220	28.3	1345	28.3	1070
28.32	1150	28.32	1265	28.32	1295	28.32	1085
28.34	1100	28.34	1125	28.34	1325	28.34	955
28.36	1125	28.36	1155	28.36	1330	28.36	1050
28.38	985	28.38	1325	28.38	1175	28.38	1055
28.4	1235	28.4	1230	28.4	1190	28.4	995
28.42	1285	28.42	1160	28.42	1270	28.42	1010
28.44	1215	28.44	1220	28.44	1250	28.44	945
28.46	1255	28.46	1195	28.46	1345	28.46	1030
28.48	1225	28.48	1075	28.48	1240	28.48	1060
28.5	1010	28.5	1180	28.5	1350	28.5	930
28.52	1245	28.52	1115	28.52	1255	28.52	1150
28.54	1150	28.54	1135	28.54	1370	28.54	970
28.56	1260	28.56	1090	28.56	1310	28.56	1015
28.58	1120	28.58	1185	28.58	1260	28.58	1050
28.6	1155	28.6	1120	28.6	1345	28.6	910
28.62	1160	28.62	1205	28.62	1305	28.62	1110
28.64	1115	28.64	1030	28.64	1195	28.64	1025
28.66	1190	28.66	1150	28.66	1260	28.66	960
28.68	1050	28.68	1205	28.68	1180	28.68	1010
28.7	1130	28.7	1135	28.7	1180	28.7	965
28.72	1120	28.72	1115	28.72	1315	28.72	890
28.74	1180	28.74	1035	28.74	1220	28.74	985
28.76	1255	28.76	1205	28.76	1385	28.76	1015
28.78	1290	28.78	1090	28.78	1365	28.78	1000
28.8	1190	28.8	1305	28.8	1380	28.8	1080
28.82	1010	28.82	1250	28.82	1050	28.82	960
28.84	1135	28.84	1160	28.84	1170	28.84	925
28.86	1115	28.86	1095	28.86	1205	28.86	995
28.88	1110	28.88	1090	28.88	1135	28.88	1015
28.9	1130	28.9	1150	28.9	1165	28.9	1115
28.92	1200	28.92	980	28.92	1195	28.92	1085
28.94	1220	28.94	1270	28.94	1365	28.94	1025
28.96	1095	28.96	1275	28.96	1320	28.96	1070
28.98	1300	28.98	1100	28.98	1420	28.98	900
29	1010	29	1120	29	1255	29	960
29.02	1205	29.02	1110	29.02	1185	29.02	1205
29.04	1115	29.04	1085	29.04	1265	29.04	1000
29.06	1260	29.06	1110	29.06	1220	29.06	1070
29.08	1105	29.08	1105	29.08	1275	29.08	1065
29.1	1240	29.1	1025	29.1	1175	29.1	1020
29.12	1160	29.12	1230	29.12	1240	29.12	845
29.14	1185	29.14	1190	29.14	1185	29.14	1070
29.16	1115	29.16	1165	29.16	1255	29.16	1140
29.18	1165	29.18	1245	29.18	1260	29.18	1095
29.2	1225	29.2	1255	29.2	1190	29.2	1025
29.22	1065	29.22	1035	29.22	1305	29.22	940
29.24	1110	29.24	1205	29.24	1235	29.24	1030
29.26	1185	29.26	1225	29.26	1235	29.26	955
29.28	1270	29.28	1325	29.28	1200	29.28	1125
29.3	1115	29.3	1235	29.3	1185	29.3	1030
29.32	1305	29.32	1440	29.32	1165	29.32	915
29.34	1055	29.34	1110	29.34	1340	29.34	1015
29.36	1095	29.36	1155	29.36	1325	29.36	1085
29.38	1090	29.38	1140	29.38	1235	29.38	965
29.4	1150	29.4	1235	29.4	1175	29.4	1050
29.42	1155	29.42	1170	29.42	1100	29.42	995
29.44	1075	29.44	1120	29.44	1285	29.44	910
29.46	1215	29.46	1060	29.46	1215	29.46	895
29.48	1290	29.48	1235	29.48	1290	29.48	980
29.5	1145	29.5	1145	29.5	1245	29.5	960
29.52	1170	29.52	1215	29.52	1235	29.52	950
29.54	1155	29.54	1110	29.54	1325	29.54	950
29.56	1155	29.56	1125	29.56	1150	29.56	1110
29.58	1245	29.58	1075	29.58	1310	29.58	1130
29.6	1105	29.6	1185	29.6	1250	29.6	905
29.62	1280	29.62	1115	29.62	1310	29.62	1045
29.64	1165	29.64	1210	29.64	1325	29.64	995
29.66	1275	29.66	1220	29.66	1280	29.66	1110
29.68	1065	29.68	1150	29.68	1245	29.68	975
29.7	1160	29.7	1125	29.7	1160	29.7	1220
29.72	1085	29.72	1110	29.72	1170	29.72	985
29.74	1080	29.74	1075	29.74	1225	29.74	1125
29.76	1170	29.76	1250	29.76	1300	29.76	1115
29.78	1080	29.78	1030	29.78	1245	29.78	1050
29.8	1070	29.8	1110	29.8	1340	29.8	1060
29.82	1110	29.82	1270	29.82	1195	29.82	965
29.84	1080	29.84	1200	29.84	1240	29.84	1095
29.86	1120	29.86	1140	29.86	1315	29.86	965
29.88	1075	29.88	1200	29.88	1185	29.88	885
29.9	1190	29.9	1000	29.9	1260	29.9	935
29.92	955	29.92	1145	29.92	1115	29.92	995
29.94	1075	29.94	1170	29.94	1240	29.94	875
29.96	995	29.96	1160	29.96	1130	29.96	860
29.98	1190	29.98	1090	29.98	1230	29.98	1080
30	995	30	1165	30	1145	30	975
30.02	1040	30.02	1080	30.02	1220	30.02	945
30.04	1020	30.04	1105	30.04	1160	30.04	915
30.06	1155	30.06	1165	30.06	1140	30.06	1045
30.08	885	30.08	1005	30.08	1140	30.08	970
30.1	1115	30.1	990	30.1	1245	30.1	1065
30.12	1180	30.12	1165	30.12	1125	30.12	880
30.14	1085	30.14	1275	30.14	1260	30.14	930
30.16	1010	30.16	1145	30.16	1185	30.16	855
30.18	1155	30.18	1160	30.18	1240	30.18	1000
30.2	1125	30.2	1085	30.2	1230	30.2	1040
30.22	1055	30.22	1170	30.22	1155	30.22	1060
30.24	1110	30.24	1165	30.24	1175	30.24	875
30.26	880	30.26	1185	30.26	1190	30.26	1050
30.28	955	30.28	1115	30.28	1245	30.28	885
30.3	1105	30.3	1165	30.3	1170	30.3	770
30.32	1050	30.32	1185	30.32	1185	30.32	960
30.34	1060	30.34	1180	30.34	1060	30.34	1035
30.36	1130	30.36	1070	30.36	1205	30.36	980
30.38	1090	30.38	1355	30.38	1280	30.38	960
30.4	1105	30.4	1055	30.4	1175	30.4	885
30.42	1035	30.42	1005	30.42	1240	30.42	875
30.44	1145	30.44	1220	30.44	1070	30.44	985
30.46	1105	30.46	1115	30.46	1285	30.46	905
30.48	925	30.48	1175	30.48	1130	30.48	920
30.5	1090	30.5	1135	30.5	1225	30.5	1140
30.52	1180	30.52	1185	30.52	1205	30.52	885
30.54	1140	30.54	1135	30.54	1190	30.54	1010
30.56	1150	30.56	1115	30.56	1180	30.56	1040
30.58	1130	30.58	1115	30.58	1160	30.58	945
30.6	1020	30.6	1180	30.6	1100	30.6	1025
30.62	955	30.62	1210	30.62	1115	30.62	805
30.64	1080	30.64	1195	30.64	1280	30.64	825
30.66	1115	30.66	1205	30.66	1180	30.66	950
30.68	1095	30.68	1195	30.68	1135	30.68	1015
30.7	1100	30.7	1120	30.7	1130	30.7	970
30.72	1025	30.72	1100	30.72	1060	30.72	920
30.74	915	30.74	1200	30.74	1230	30.74	955
30.76	1000	30.76	1130	30.76	1105	30.76	995
30.78	995	30.78	1035	30.78	1065	30.78	1035
30.8	955	30.8	1190	30.8	1020	30.8	1075
30.82	1100	30.82	1200	30.82	1210	30.82	845
30.84	1115	30.84	1065	30.84	1220	30.84	985
30.86	1035	30.86	1160	30.86	1220	30.86	900
30.88	1060	30.88	1055	30.88	1210	30.88	850
30.9	1175	30.9	1050	30.9	1060	30.9	855
30.92	1050	30.92	1150	30.92	1070	30.92	830
30.94	1095	30.94	1025	30.94	1065	30.94	1015
30.96	890	30.96	1075	30.96	1230	30.96	930
30.98	1125	30.98	1100	30.98	1120	30.98	855
31	980	31	1075	31	1105	31	960
31.02	960	31.02	1155	31.02	1155	31.02	860
31.04	1150	31.04	1065	31.04	1155	31.04	925
31.06	915	31.06	990	31.06	1140	31.06	1000
31.08	1055	31.08	1200	31.08	1300	31.08	1060
31.1	915	31.1	1130	31.1	1170	31.1	815
31.12	920	31.12	1095	31.12	1055	31.12	915
31.14	1075	31.14	1025	31.14	1080	31.14	870
31.16	1005	31.16	1115	31.16	1095	31.16	855
31.18	1035	31.18	1020	31.18	990	31.18	1000
31.2	1010	31.2	1010	31.2	1165	31.2	955
31.22	1010	31.22	1065	31.22	1095	31.22	920
31.24	965	31.24	1035	31.24	1040	31.24	855
31.26	945	31.26	1030	31.26	1100	31.26	895
31.28	945	31.28	1065	31.28	1105	31.28	880
31.3	1055	31.3	840	31.3	1275	31.3	865
31.32	1085	31.32	1165	31.32	1150	31.32	910
31.34	960	31.34	1055	31.34	1090	31.34	725
31.36	930	31.36	1020	31.36	1235	31.36	995
31.38	1005	31.38	985	31.38	1130	31.38	755
31.4	1035	31.4	1010	31.4	1025	31.4	945
31.42	910	31.42	1025	31.42	1140	31.42	995
31.44	960	31.44	1015	31.44	1010	31.44	820
31.46	905	31.46	980	31.46	990	31.46	860
31.48	1015	31.48	975	31.48	1175	31.48	1000
31.5	915	31.5	1105	31.5	1055	31.5	975
31.52	970	31.52	1170	31.52	955	31.52	780
31.54	940	31.54	930	31.54	1100	31.54	820
31.56	910	31.56	930	31.56	1030	31.56	900
31.58	1010	31.58	1025	31.58	1020	31.58	810
31.6	935	31.6	960	31.6	1055	31.6	785
31.62	1150	31.62	1050	31.62	1035	31.62	850
31.64	980	31.64	970	31.64	1060	31.64	935
31.66	945	31.66	1065	31.66	1080	31.66	910
31.68	1005	31.68	1090	31.68	1020	31.68	860
31.7	985	31.7	910	31.7	985	31.7	715
31.72	925	31.72	1035	31.72	990	31.72	810
31.74	975	31.74	990	31.74	1075	31.74	820
31.76	965	31.76	1095	31.76	1175	31.76	925
31.78	1020	31.78	890	31.78	1140	31.78	860
31.8	875	31.8	1010	31.8	1130	31.8	940
31.82	920	31.82	1055	31.82	1090	31.82	965
31.84	950	31.84	1020	31.84	1140	31.84	820
31.86	985	31.86	1005	31.86	1005	31.86	850
31.88	995	31.88	1220	31.88	1025	31.88	845
31.9	950	31.9	890	31.9	1030	31.9	825
31.92	970	31.92	1035	31.92	1155	31.92	800
31.94	945	31.94	1095	31.94	1050	31.94	855
31.96	1055	31.96	980	31.96	1050	31.96	830
31.98	900	31.98	980	31.98	1225	31.98	780
32	1015	32	1065	32	960	32	755
32.02	910	32.02	930	32.02	960	32.02	840
32.04	1115	32.04	1000	32.04	1085	32.04	860
32.06	1040	32.06	1075	32.06	1010	32.06	855
32.08	1010	32.08	1065	32.08	1015	32.08	835
32.1	990	32.1	975	32.1	1185	32.1	800
32.12	965	32.12	1145	32.12	1025	32.12	820
32.14	1015	32.14	1075	32.14	1010	32.14	840
32.16	950	32.16	1025	32.16	1120	32.16	905
32.18	960	32.18	1150	32.18	1020	32.18	795
32.2	1065	32.2	1160	32.2	1130	32.2	860
32.22	955	32.22	1035	32.22	1050	32.22	870
32.24	950	32.24	1100	32.24	980	32.24	885
32.26	920	32.26	980	32.26	1070	32.26	845
32.28	855	32.28	1150	32.28	945	32.28	860
32.3	1035	32.3	1065	32.3	985	32.3	835
32.32	1100	32.32	970	32.32	1105	32.32	770
32.34	990	32.34	1050	32.34	1080	32.34	875
32.36	1015	32.36	1045	32.36	1005	32.36	865
32.38	915	32.38	1085	32.38	950	32.38	860
32.4	1020	32.4	1130	32.4	1070	32.4	965
32.42	860	32.42	1065	32.42	1180	32.42	855
32.44	1040	32.44	995	32.44	1190	32.44	840
32.46	980	32.46	1100	32.46	1105	32.46	910
32.48	1065	32.48	955	32.48	1060	32.48	835
32.5	935	32.5	1060	32.5	965	32.5	795
32.52	1015	32.52	1080	32.52	960	32.52	910
32.54	1050	32.54	1095	32.54	1120	32.54	875
32.56	980	32.56	965	32.56	1090	32.56	870
32.58	1105	32.58	1145	32.58	1095	32.58	780
32.6	985	32.6	1100	32.6	1085	32.6	860
32.62	1080	32.62	990	32.62	1070	32.62	915
32.64	980	32.64	1180	32.64	1030	32.64	945
32.66	1025	32.66	1070	32.66	1135	32.66	825
32.68	1085	32.68	1185	32.68	1120	32.68	930
32.7	1090	32.7	1250	32.7	1285	32.7	905
32.72	1100	32.72	1225	32.72	1145	32.72	915
32.74	980	32.74	1315	32.74	1165	32.74	870
32.76	1060	32.76	1195	32.76	1035	32.76	835
32.78	1105	32.78	1150	32.78	1080	32.78	960
32.8	1095	32.8	1190	32.8	1155	32.8	780
32.82	1075	32.82	1185	32.82	1205	32.82	905
32.84	1085	32.84	1315	32.84	1185	32.84	885
32.86	1160	32.86	1200	32.86	1150	32.86	855
32.88	1190	32.88	1325	32.88	1205	32.88	905
32.9	1070	32.9	1195	32.9	1175	32.9	840
32.92	1055	32.92	1215	32.92	1145	32.92	890
32.94	1120	32.94	1110	32.94	1025	32.94	955
32.96	1160	32.96	1095	32.96	1255	32.96	885
32.98	1040	32.98	1265	32.98	1005	32.98	1025
33	1045	33	1285	33	1080	33	820
33.02	1055	33.02	1100	33.02	1180	33.02	945
33.04	1050	33.04	1245	33.04	1330	33.04	945
33.06	1000	33.06	1115	33.06	1175	33.06	940
33.08	1125	33.08	1200	33.08	1060	33.08	845
33.1	1040	33.1	1265	33.1	1115	33.1	925
33.12	1095	33.12	1120	33.12	1180	33.12	965
33.14	1170	33.14	1115	33.14	1215	33.14	1005
33.16	1210	33.16	1110	33.16	1145	33.16	860
33.18	1265	33.18	1055	33.18	1080	33.18	925
33.2	995	33.2	1165	33.2	1250	33.2	855
33.22	1255	33.22	1200	33.22	1190	33.22	855
33.24	1095	33.24	1140	33.24	1320	33.24	880
33.26	1030	33.26	1160	33.26	1100	33.26	935
33.28	995	33.28	1040	33.28	1105	33.28	975
33.3	1130	33.3	1015	33.3	1135	33.3	910
33.32	1115	33.32	1100	33.32	1230	33.32	920
33.34	1040	33.34	1230	33.34	1230	33.34	890
33.36	1165	33.36	1305	33.36	1120	33.36	825
33.38	1280	33.38	1185	33.38	1160	33.38	955
33.4	1120	33.4	1260	33.4	1210	33.4	895
33.42	1170	33.42	1165	33.42	1240	33.42	800
33.44	1100	33.44	950	33.44	1215	33.44	900
33.46	1120	33.46	1170	33.46	1125	33.46	870
33.48	1170	33.48	1195	33.48	1275	33.48	860
33.5	1050	33.5	1060	33.5	1175	33.5	805
33.52	1210	33.52	995	33.52	1120	33.52	905
33.54	1045	33.54	1280	33.54	1225	33.54	905
33.56	1020	33.56	1215	33.56	1305	33.56	960
33.58	1150	33.58	1160	33.58	1300	33.58	710
33.6	1185	33.6	1080	33.6	1140	33.6	910
33.62	1165	33.62	1045	33.62	1130	33.62	990
33.64	1055	33.64	1080	33.64	1225	33.64	920
33.66	1150	33.66	945	33.66	1095	33.66	825
33.68	1105	33.68	1075	33.68	1150	33.68	905
33.7	1000	33.7	1095	33.7	1145	33.7	820
33.72	975	33.72	1025	33.72	1110	33.72	955
33.74	930	33.74	1000	33.74	1140	33.74	935
33.76	1080	33.76	1035	33.76	1115	33.76	850
33.78	955	33.78	1075	33.78	1270	33.78	860
33.8	1115	33.8	1165	33.8	1115	33.8	930
33.82	970	33.82	1075	33.82	1255	33.82	780
33.84	1015	33.84	1105	33.84	1175	33.84	885
33.86	875	33.86	1045	33.86	1085	33.86	810
33.88	1020	33.88	965	33.88	1145	33.88	825
33.9	1225	33.9	990	33.9	1105	33.9	900
33.92	1010	33.92	1110	33.92	1080	33.92	795
33.94	1040	33.94	1020	33.94	970	33.94	830
33.96	980	33.96	1035	33.96	1160	33.96	835
33.98	985	33.98	905	33.98	1120	33.98	890
34	1040	34	1150	34	1110	34	905
34.02	985	34.02	1010	34.02	1195	34.02	820
34.04	1035	34.04	990	34.04	1000	34.04	960
34.06	875	34.06	1025	34.06	1125	34.06	790
34.08	955	34.08	945	34.08	1055	34.08	825
34.1	950	34.1	1185	34.1	1050	34.1	810
34.12	930	34.12	1030	34.12	1015	34.12	790
34.14	865	34.14	1030	34.14	1100	34.14	795
34.16	965	34.16	995	34.16	1120	34.16	965
34.18	920	34.18	1120	34.18	1170	34.18	880
34.2	895	34.2	1075	34.2	1075	34.2	835
34.22	980	34.22	1075	34.22	1035	34.22	860
34.24	940	34.24	1170	34.24	1060	34.24	795
34.26	1075	34.26	1015	34.26	1245	34.26	765
34.28	1090	34.28	1100	34.28	1170	34.28	885
34.3	855	34.3	950	34.3	1095	34.3	745
34.32	880	34.32	1015	34.32	1035	34.32	740
34.34	910	34.34	1030	34.34	940	34.34	810
34.36	1075	34.36	885	34.36	985	34.36	785
34.38	990	34.38	900	34.38	1045	34.38	695
34.4	930	34.4	930	34.4	1030	34.4	755
34.42	950	34.42	1195	34.42	935	34.42	720
34.44	1020	34.44	1060	34.44	1160	34.44	675
34.46	925	34.46	1115	34.46	1045	34.46	705
34.48	1005	34.48	1010	34.48	1085	34.48	950
34.5	905	34.5	1185	34.5	1075	34.5	825
34.52	1045	34.52	1000	34.52	985	34.52	955
34.54	905	34.54	985	34.54	1145	34.54	760
34.56	940	34.56	1070	34.56	995	34.56	835
34.58	975	34.58	1095	34.58	1155	34.58	815
34.6	945	34.6	1130	34.6	940	34.6	850
34.62	1050	34.62	1045	34.62	1170	34.62	760
34.64	1040	34.64	1000	34.64	1070	34.64	840
34.66	1020	34.66	1095	34.66	1025	34.66	915
34.68	985	34.68	1115	34.68	945	34.68	885
34.7	1000	34.7	1130	34.7	1120	34.7	780
34.72	990	34.72	1115	34.72	1075	34.72	810
34.74	965	34.74	1065	34.74	1160	34.74	760
34.76	950	34.76	1110	34.76	1195	34.76	790
34.78	1085	34.78	1155	34.78	1085	34.78	775
34.8	930	34.8	1125	34.8	1155	34.8	750
34.82	980	34.82	935	34.82	930	34.82	710
34.84	985	34.84	1025	34.84	1090	34.84	900
34.86	1030	34.86	1080	34.86	905	34.86	860
34.88	1000	34.88	1090	34.88	1140	34.88	645
34.9	930	34.9	1010	34.9	925	34.9	715
34.92	945	34.92	950	34.92	1090	34.92	820
34.94	955	34.94	1105	34.94	1080	34.94	785
34.96	850	34.96	1045	34.96	1110	34.96	830
34.98	985	34.98	955	34.98	945	34.98	875
35	905	35	1185	35	1025	35	805
35.02	950	35.02	1020	35.02	1050	35.02	725
35.04	910	35.04	1030	35.04	1045	35.04	790
35.06	1005	35.06	1030	35.06	1150	35.06	905
35.08	955	35.08	1155	35.08	950	35.08	850
35.1	1030	35.1	1085	35.1	985	35.1	805
35.12	1040	35.12	1095	35.12	1090	35.12	805
35.14	990	35.14	960	35.14	1055	35.14	745
35.16	830	35.16	1120	35.16	1140	35.16	745
35.18	1080	35.18	1170	35.18	1065	35.18	710
35.2	965	35.2	975	35.2	925	35.2	800
35.22	890	35.22	1130	35.22	1000	35.22	810
35.24	1040	35.24	1020	35.24	1080	35.24	730
35.26	880	35.26	1140	35.26	1035	35.26	835
35.28	1030	35.28	1035	35.28	995	35.28	760
35.3	960	35.3	1080	35.3	990	35.3	710
35.32	960	35.32	1055	35.32	1005	35.32	745
35.34	1055	35.34	875	35.34	955	35.34	715
35.36	930	35.36	1190	35.36	1135	35.36	825
35.38	995	35.38	875	35.38	940	35.38	860
35.4	935	35.4	1060	35.4	1010	35.4	715
35.42	965	35.42	1055	35.42	1125	35.42	870
35.44	940	35.44	1215	35.44	1030	35.44	755
35.46	885	35.46	970	35.46	1085	35.46	780
35.48	920	35.48	1100	35.48	1010	35.48	815
35.5	980	35.5	1055	35.5	1010	35.5	790
35.52	935	35.52	1040	35.52	1055	35.52	695
35.54	945	35.54	1155	35.54	1115	35.54	845
35.56	940	35.56	990	35.56	1040	35.56	855
35.58	890	35.58	1030	35.58	1000	35.58	745
35.6	980	35.6	1200	35.6	945	35.6	705
35.62	1040	35.62	1075	35.62	1030	35.62	770
35.64	860	35.64	1000	35.64	935	35.64	765
35.66	890	35.66	1070	35.66	970	35.66	620
35.68	875	35.68	1115	35.68	1070	35.68	705
35.7	990	35.7	1145	35.7	1020	35.7	715
35.72	940	35.72	1180	35.72	1025	35.72	705
35.74	890	35.74	1105	35.74	990	35.74	705
35.76	890	35.76	1135	35.76	980	35.76	825
35.78	815	35.78	1045	35.78	920	35.78	775
35.8	1000	35.8	955	35.8	925	35.8	745
35.82	925	35.82	930	35.82	1030	35.82	725
35.84	1035	35.84	1010	35.84	1055	35.84	740
35.86	975	35.86	910	35.86	1035	35.86	780
35.88	960	35.88	945	35.88	1100	35.88	715
35.9	905	35.9	1000	35.9	1080	35.9	745
35.92	920	35.92	1060	35.92	940	35.92	820
35.94	985	35.94	1075	35.94	1065	35.94	705
35.96	960	35.96	1060	35.96	1055	35.96	800
35.98	805	35.98	990	35.98	1075	35.98	675
36	1005	36	1075	36	1040	36	760
36.02	910	36.02	1030	36.02	950	36.02	765
36.04	1030	36.04	1075	36.04	1080	36.04	730
36.06	965	36.06	1205	36.06	1105	36.06	755
36.08	890	36.08	1000	36.08	970	36.08	650
36.1	980	36.1	1030	36.1	995	36.1	715
36.12	905	36.12	915	36.12	1035	36.12	795
36.14	1040	36.14	995	36.14	1085	36.14	640
36.16	905	36.16	1135	36.16	1040	36.16	805
36.18	915	36.18	1035	36.18	900	36.18	720
36.2	945	36.2	1135	36.2	1020	36.2	665
36.22	890	36.22	990	36.22	1105	36.22	775
36.24	900	36.24	1025	36.24	1115	36.24	760
36.26	975	36.26	1060	36.26	905	36.26	805
36.28	1015	36.28	975	36.28	1040	36.28	730
36.3	880	36.3	1125	36.3	1110	36.3	745
36.32	900	36.32	1035	36.32	870	36.32	760
36.34	985	36.34	1240	36.34	990	36.34	760
36.36	810	36.36	1065	36.36	1025	36.36	795
36.38	985	36.38	1085	36.38	1005	36.38	790
36.4	960	36.4	1065	36.4	950	36.4	755
36.42	980	36.42	1085	36.42	950	36.42	680
36.44	955	36.44	1105	36.44	985	36.44	640
36.46	935	36.46	1080	36.46	1045	36.46	670
36.48	1020	36.48	1055	36.48	1050	36.48	845
36.5	875	36.5	1105	36.5	900	36.5	760
36.52	900	36.52	1125	36.52	935	36.52	630
36.54	820	36.54	1055	36.54	1015	36.54	665
36.56	825	36.56	1170	36.56	915	36.56	810
36.58	875	36.58	1080	36.58	1020	36.58	745
36.6	995	36.6	1080	36.6	1040	36.6	745
36.62	920	36.62	1000	36.62	1040	36.62	730
36.64	950	36.64	1130	36.64	820	36.64	760
36.66	1005	36.66	1025	36.66	925	36.66	715
36.68	1020	36.68	1230	36.68	1190	36.68	680
36.7	885	36.7	1135	36.7	980	36.7	625
36.72	890	36.72	1130	36.72	845	36.72	865
36.74	890	36.74	990	36.74	1060	36.74	645
36.76	810	36.76	1070	36.76	955	36.76	750
36.78	1070	36.78	1135	36.78	965	36.78	655
36.8	870	36.8	1115	36.8	900	36.8	810
36.82	825	36.82	1065	36.82	960	36.82	740
36.84	900	36.84	1040	36.84	965	36.84	630
36.86	805	36.86	1080	36.86	945	36.86	750
36.88	910	36.88	1005	36.88	905	36.88	695
36.9	840	36.9	1085	36.9	960	36.9	805
36.92	860	36.92	1075	36.92	970	36.92	690
36.94	820	36.94	1135	36.94	980	36.94	680
36.96	985	36.96	1070	36.96	850	36.96	670
36.98	840	36.98	1085	36.98	1040	36.98	715
37	825	37	1005	37	1080	37	710
37.02	970	37.02	960	37.02	995	37.02	635
37.04	825	37.04	1075	37.04	960	37.04	745
37.06	915	37.06	1060	37.06	980	37.06	730
37.08	920	37.08	1145	37.08	1040	37.08	700
37.1	920	37.1	1120	37.1	935	37.1	745
37.12	850	37.12	1065	37.12	910	37.12	755
37.14	975	37.14	1035	37.14	965	37.14	845
37.16	985	37.16	980	37.16	1000	37.16	655
37.18	980	37.18	1080	37.18	1025	37.18	805
37.2	890	37.2	1260	37.2	1080	37.2	615
37.22	800	37.22	1010	37.22	1015	37.22	665
37.24	1070	37.24	1185	37.24	940	37.24	670
37.26	890	37.26	1190	37.26	990	37.26	790
37.28	1050	37.28	1025	37.28	1110	37.28	785
37.3	1035	37.3	920	37.3	995	37.3	665
37.32	890	37.32	975	37.32	985	37.32	750
37.34	950	37.34	970	37.34	960	37.34	785
37.36	900	37.36	1190	37.36	1020	37.36	720
37.38	1065	37.38	1010	37.38	980	37.38	610
37.4	920	37.4	1065	37.4	950	37.4	770
37.42	885	37.42	1120	37.42	960	37.42	680
37.44	955	37.44	1125	37.44	1025	37.44	745
37.46	1000	37.46	1145	37.46	990	37.46	625
37.48	835	37.48	1025	37.48	985	37.48	735
37.5	910	37.5	1150	37.5	1020	37.5	760
37.52	900	37.52	1090	37.52	1045	37.52	615
37.54	835	37.54	990	37.54	910	37.54	600
37.56	995	37.56	1000	37.56	1040	37.56	720
37.58	915	37.58	1190	37.58	1000	37.58	650
37.6	995	37.6	1250	37.6	1105	37.6	665
37.62	965	37.62	1060	37.62	995	37.62	625
37.64	995	37.64	1160	37.64	1045	37.64	740
37.66	980	37.66	1080	37.66	985	37.66	610
37.68	970	37.68	980	37.68	940	37.68	650
37.7	800	37.7	1180	37.7	885	37.7	665
37.72	950	37.72	1060	37.72	1020	37.72	740
37.74	810	37.74	1060	37.74	980	37.74	705
37.76	975	37.76	1120	37.76	955	37.76	710
37.78	955	37.78	1145	37.78	1105	37.78	690
37.8	945	37.8	970	37.8	1015	37.8	755
37.82	1030	37.82	1105	37.82	1060	37.82	635
37.84	915	37.84	1085	37.84	1045	37.84	665
37.86	840	37.86	1105	37.86	915	37.86	740
37.88	905	37.88	1160	37.88	1170	37.88	710
37.9	765	37.9	1090	37.9	1075	37.9	710
37.92	965	37.92	1130	37.92	935	37.92	760
37.94	1000	37.94	990	37.94	1100	37.94	795
37.96	960	37.96	1105	37.96	1005	37.96	730
37.98	875	37.98	1020	37.98	850	37.98	755
38	725	38	1000	38	1075	38	710
38.02	840	38.02	1095	38.02	1020	38.02	675
38.04	860	38.04	1080	38.04	965	38.04	685
38.06	870	38.06	1030	38.06	970	38.06	600
38.08	960	38.08	1015	38.08	995	38.08	735
38.1	945	38.1	960	38.1	1065	38.1	655
38.12	895	38.12	1085	38.12	1030	38.12	740
38.14	960	38.14	1135	38.14	1060	38.14	605
38.16	955	38.16	1080	38.16	1045	38.16	745
38.18	940	38.18	1050	38.18	950	38.18	750
38.2	965	38.2	1100	38.2	1005	38.2	805
38.22	765	38.22	1010	38.22	1000	38.22	715
38.24	970	38.24	1240	38.24	1090	38.24	665
38.26	905	38.26	1080	38.26	930	38.26	635
38.28	890	38.28	960	38.28	1050	38.28	750
38.3	930	38.3	1075	38.3	965	38.3	620
38.32	895	38.32	970	38.32	950	38.32	625
38.34	900	38.34	925	38.34	940	38.34	745
38.36	830	38.36	1000	38.36	1010	38.36	630
38.38	970	38.38	1005	38.38	995	38.38	705
38.4	845	38.4	1005	38.4	1000	38.4	720
38.42	865	38.42	1095	38.42	945	38.42	635
38.44	1080	38.44	945	38.44	1050	38.44	695
38.46	895	38.46	965	38.46	1020	38.46	755
38.48	830	38.48	1120	38.48	870	38.48	665
38.5	915	38.5	1075	38.5	1040	38.5	635
38.52	770	38.52	1070	38.52	900	38.52	790
38.54	885	38.54	1050	38.54	1035	38.54	745
38.56	835	38.56	1130	38.56	1025	38.56	670
38.58	930	38.58	1130	38.58	1010	38.58	720
38.6	910	38.6	1210	38.6	960	38.6	630
38.62	905	38.62	1120	38.62	1015	38.62	720
38.64	930	38.64	1075	38.64	1125	38.64	650
38.66	980	38.66	1215	38.66	1000	38.66	665
38.68	1000	38.68	1060	38.68	970	38.68	605
38.7	920	38.7	1095	38.7	1075	38.7	635
38.72	895	38.72	1140	38.72	1025	38.72	650
38.74	845	38.74	1110	38.74	945	38.74	735
38.76	785	38.76	1095	38.76	1060	38.76	635
38.78	905	38.78	1055	38.78	1000	38.78	605
38.8	865	38.8	1035	38.8	980	38.8	695
38.82	870	38.82	1000	38.82	1065	38.82	665
38.84	905	38.84	1135	38.84	970	38.84	710
38.86	985	38.86	1070	38.86	1015	38.86	720
38.88	880	38.88	1195	38.88	1025	38.88	715
38.9	945	38.9	1145	38.9	1095	38.9	785
38.92	1010	38.92	1115	38.92	985	38.92	695
38.94	860	38.94	1040	38.94	1100	38.94	520
38.96	940	38.96	1180	38.96	1050	38.96	720
38.98	870	38.98	1100	38.98	1065	38.98	720
39	1105	39	1040	39	935	39	745
39.02	930	39.02	1100	39.02	1075	39.02	590
39.04	860	39.04	1130	39.04	1155	39.04	665
39.06	950	39.06	1100	39.06	940	39.06	640
39.08	995	39.08	1210	39.08	1055	39.08	825
39.1	1050	39.1	1140	39.1	1020	39.1	630
39.12	1100	39.12	1085	39.12	1035	39.12	690
39.14	850	39.14	1040	39.14	1005	39.14	800
39.16	905	39.16	1075	39.16	1100	39.16	725
39.18	895	39.18	1100	39.18	955	39.18	760
39.2	875	39.2	1035	39.2	1100	39.2	755
39.22	840	39.22	1210	39.22	940	39.22	665
39.24	795	39.24	1195	39.24	1075	39.24	820
39.26	980	39.26	1190	39.26	1030	39.26	590
39.28	890	39.28	995	39.28	1035	39.28	620
39.3	960	39.3	1010	39.3	980	39.3	690
39.32	905	39.32	1180	39.32	1135	39.32	665
39.34	950	39.34	1115	39.34	1095	39.34	720
39.36	975	39.36	1015	39.36	960	39.36	645
39.38	835	39.38	885	39.38	990	39.38	595
39.4	850	39.4	1045	39.4	990	39.4	750
39.42	825	39.42	1090	39.42	1035	39.42	715
39.44	835	39.44	1005	39.44	1015	39.44	720
39.46	935	39.46	1160	39.46	1110	39.46	635
39.48	880	39.48	995	39.48	945	39.48	695
39.5	950	39.5	1065	39.5	1020	39.5	645
39.52	900	39.52	1045	39.52	1105	39.52	790
39.54	805	39.54	1125	39.54	1025	39.54	810
39.56	1045	39.56	1075	39.56	1055	39.56	680
39.58	745	39.58	985	39.58	970	39.58	705
39.6	880	39.6	995	39.6	985	39.6	625
39.62	960	39.62	1140	39.62	1110	39.62	530
39.64	855	39.64	1055	39.64	1015	39.64	585
39.66	905	39.66	1090	39.66	1030	39.66	735
39.68	955	39.68	1010	39.68	1015	39.68	765
39.7	935	39.7	1055	39.7	1065	39.7	655
39.72	890	39.72	830	39.72	1010	39.72	635
39.74	845	39.74	1140	39.74	1055	39.74	570
39.76	800	39.76	1105	39.76	970	39.76	700
39.78	860	39.78	1220	39.78	995	39.78	650
39.8	915	39.8	950	39.8	1005	39.8	590
39.82	920	39.82	1065	39.82	920	39.82	750
39.84	815	39.84	1065	39.84	945	39.84	670
39.86	810	39.86	945	39.86	925	39.86	615
39.88	810	39.88	935	39.88	965	39.88	655
39.9	915	39.9	1115	39.9	1020	39.9	690
39.92	880	39.92	1005	39.92	905	39.92	685
39.94	850	39.94	1070	39.94	860	39.94	710
39.96	800	39.96	1020	39.96	945	39.96	650
39.98	820	39.98	980	39.98	1005	39.98	575
40	805	40	910	40	1000	40	550
40.02	915	40.02	1080	40.02	905	40.02	625
40.04	855	40.04	1020	40.04	870	40.04	590
40.06	735	40.06	1015	40.06	940	40.06	715
40.08	915	40.08	1050	40.08	1060	40.08	700
40.1	725	40.1	1020	40.1	975	40.1	745
40.12	745	40.12	1090	40.12	840	40.12	590
40.14	905	40.14	1015	40.14	1015	40.14	575
40.16	830	40.16	965	40.16	960	40.16	660
40.18	770	40.18	1005	40.18	880	40.18	645
40.2	835	40.2	985	40.2	930	40.2	640
40.22	745	40.22	950	40.22	925	40.22	770
40.24	880	40.24	1055	40.24	965	40.24	590
40.26	850	40.26	885	40.26	860	40.26	760
40.28	840	40.28	915	40.28	1030	40.28	645
40.3	805	40.3	840	40.3	945	40.3	595
40.32	825	40.32	920	40.32	950	40.32	775
40.34	855	40.34	940	40.34	955	40.34	525
40.36	735	40.36	965	40.36	990	40.36	595
40.38	855	40.38	955	40.38	960	40.38	645
40.4	810	40.4	910	40.4	950	40.4	730
40.42	980	40.42	985	40.42	920	40.42	595
40.44	870	40.44	1045	40.44	885	40.44	565
40.46	755	40.46	1055	40.46	925	40.46	560
40.48	695	40.48	925	40.48	1005	40.48	615
40.5	890	40.5	980	40.5	1010	40.5	650
40.52	780	40.52	990	40.52	905	40.52	610
40.54	800	40.54	865	40.54	1005	40.54	665
40.56	810	40.56	910	40.56	955	40.56	610
40.58	850	40.58	970	40.58	765	40.58	530
40.6	765	40.6	1080	40.6	980	40.6	745
40.62	905	40.62	1035	40.62	900	40.62	605
40.64	840	40.64	925	40.64	1070	40.64	625
40.66	865	40.66	1045	40.66	965	40.66	525
40.68	885	40.68	835	40.68	805	40.68	665
40.7	780	40.7	815	40.7	925	40.7	690
40.72	920	40.72	900	40.72	955	40.72	660
40.74	755	40.74	980	40.74	785	40.74	605
40.76	805	40.76	920	40.76	850	40.76	645
40.78	810	40.78	970	40.78	780	40.78	605
40.8	850	40.8	1005	40.8	950	40.8	605
40.82	930	40.82	955	40.82	910	40.82	630
40.84	1090	40.84	1030	40.84	940	40.84	505
40.86	850	40.86	840	40.86	885	40.86	660
40.88	745	40.88	825	40.88	855	40.88	605
40.9	940	40.9	900	40.9	950	40.9	705
40.92	675	40.92	970	40.92	935	40.92	560
40.94	720	40.94	1005	40.94	965	40.94	665
40.96	825	40.96	770	40.96	890	40.96	710
40.98	845	40.98	950	40.98	990	40.98	635
41	880	41	915	41	855	41	490
41.02	800	41.02	900	41.02	955	41.02	595
41.04	835	41.04	820	41.04	965	41.04	560
41.06	780	41.06	935	41.06	830	41.06	605
41.08	680	41.08	960	41.08	835	41.08	570
41.1	790	41.1	1050	41.1	900	41.1	620
41.12	895	41.12	890	41.12	885	41.12	490
41.14	770	41.14	990	41.14	950	41.14	550
41.16	750	41.16	925	41.16	985	41.16	570
41.18	790	41.18	950	41.18	810	41.18	695
41.2	790	41.2	1000	41.2	920	41.2	695
41.22	835	41.22	1015	41.22	900	41.22	610
41.24	890	41.24	780	41.24	895	41.24	580
41.26	870	41.26	1020	41.26	855	41.26	735
41.28	875	41.28	775	41.28	880	41.28	500
41.3	770	41.3	820	41.3	835	41.3	670
41.32	815	41.32	950	41.32	995	41.32	620
41.34	870	41.34	965	41.34	840	41.34	640
41.36	805	41.36	995	41.36	780	41.36	555
41.38	815	41.38	985	41.38	890	41.38	700
41.4	805	41.4	1025	41.4	930	41.4	610
41.42	770	41.42	920	41.42	915	41.42	575
41.44	805	41.44	865	41.44	1040	41.44	495
41.46	735	41.46	820	41.46	895	41.46	575
41.48	930	41.48	835	41.48	830	41.48	595
41.5	815	41.5	970	41.5	865	41.5	680
41.52	910	41.52	975	41.52	900	41.52	520
41.54	945	41.54	835	41.54	925	41.54	685
41.56	800	41.56	860	41.56	910	41.56	585
41.58	675	41.58	950	41.58	925	41.58	695
41.6	815	41.6	805	41.6	970	41.6	650
41.62	870	41.62	975	41.62	930	41.62	580
41.64	705	41.64	985	41.64	960	41.64	645
41.66	735	41.66	880	41.66	845	41.66	645
41.68	910	41.68	940	41.68	905	41.68	575
41.7	850	41.7	860	41.7	840	41.7	550
41.72	915	41.72	920	41.72	900	41.72	650
41.74	910	41.74	910	41.74	875	41.74	690
41.76	785	41.76	1035	41.76	935	41.76	590
41.78	820	41.78	995	41.78	1010	41.78	655
41.8	825	41.8	945	41.8	880	41.8	515
41.82	770	41.82	955	41.82	855	41.82	575
41.84	855	41.84	975	41.84	855	41.84	640
41.86	845	41.86	1045	41.86	875	41.86	610
41.88	830	41.88	910	41.88	870	41.88	660
41.9	795	41.9	885	41.9	890	41.9	650
41.92	815	41.92	1005	41.92	715	41.92	665
41.94	750	41.94	845	41.94	960	41.94	650
41.96	855	41.96	950	41.96	905	41.96	670
41.98	765	41.98	920	41.98	960	41.98	650
42	795	42	860	42	980	42	650
42.02	755	42.02	1060	42.02	1045	42.02	555
42.04	890	42.04	995	42.04	865	42.04	705
42.06	840	42.06	1015	42.06	790	42.06	740
42.08	710	42.08	820	42.08	910	42.08	635
42.1	925	42.1	920	42.1	995	42.1	610
42.12	780	42.12	900	42.12	895	42.12	570
42.14	850	42.14	950	42.14	1085	42.14	580
42.16	905	42.16	1065	42.16	880	42.16	620
42.18	870	42.18	945	42.18	875	42.18	615
42.2	890	42.2	980	42.2	875	42.2	550
42.22	850	42.22	915	42.22	820	42.22	560
42.24	885	42.24	985	42.24	830	42.24	615
42.26	795	42.26	1000	42.26	840	42.26	660
42.28	810	42.28	955	42.28	950	42.28	600
42.3	725	42.3	975	42.3	870	42.3	665
42.32	805	42.32	980	42.32	935	42.32	625
42.34	805	42.34	985	42.34	980	42.34	660
42.36	865	42.36	945	42.36	880	42.36	595
42.38	790	42.38	970	42.38	795	42.38	680
42.4	820	42.4	820	42.4	960	42.4	635
42.42	845	42.42	860	42.42	855	42.42	645
42.44	820	42.44	980	42.44	960	42.44	610
42.46	715	42.46	850	42.46	960	42.46	665
42.48	915	42.48	875	42.48	885	42.48	650
42.5	835	42.5	1000	42.5	805	42.5	730
42.52	865	42.52	835	42.52	870	42.52	720
42.54	720	42.54	910	42.54	940	42.54	515
42.56	740	42.56	805	42.56	925	42.56	620
42.58	830	42.58	755	42.58	810	42.58	615
42.6	765	42.6	890	42.6	890	42.6	575
42.62	845	42.62	895	42.62	855	42.62	580
42.64	825	42.64	960	42.64	930	42.64	655
42.66	825	42.66	885	42.66	880	42.66	620
42.68	755	42.68	885	42.68	1030	42.68	595
42.7	785	42.7	865	42.7	890	42.7	555
42.72	750	42.72	895	42.72	960	42.72	605
42.74	785	42.74	910	42.74	855	42.74	645
42.76	790	42.76	915	42.76	935	42.76	630
42.78	815	42.78	745	42.78	825	42.78	565
42.8	845	42.8	1050	42.8	915	42.8	650
42.82	730	42.82	935	42.82	875	42.82	685
42.84	795	42.84	945	42.84	860	42.84	620
42.86	860	42.86	915	42.86	840	42.86	695
42.88	760	42.88	805	42.88	885	42.88	610
42.9	745	42.9	965	42.9	860	42.9	635
42.92	865	42.92	780	42.92	820	42.92	605
42.94	785	42.94	860	42.94	1035	42.94	605
42.96	720	42.96	745	42.96	825	42.96	520
42.98	750	42.98	880	42.98	810	42.98	580
43	775	43	910	43	905	43	655
43.02	695	43.02	870	43.02	870	43.02	600
43.04	715	43.04	885	43.04	1000	43.04	605
43.06	700	43.06	870	43.06	855	43.06	525
43.08	800	43.08	890	43.08	925	43.08	650
43.1	800	43.1	860	43.1	850	43.1	605
43.12	750	43.12	855	43.12	850	43.12	725
43.14	820	43.14	870	43.14	805	43.14	610
43.16	850	43.16	905	43.16	915	43.16	590
43.18	805	43.18	920	43.18	780	43.18	610
43.2	680	43.2	815	43.2	930	43.2	560
43.22	710	43.22	975	43.22	925	43.22	655
43.24	675	43.24	875	43.24	790	43.24	645
43.26	770	43.26	915	43.26	895	43.26	645
43.28	770	43.28	910	43.28	790	43.28	520
43.3	820	43.3	915	43.3	865	43.3	600
43.32	725	43.32	755	43.32	880	43.32	505
43.34	830	43.34	825	43.34	940	43.34	675
43.36	770	43.36	815	43.36	895	43.36	590
43.38	960	43.38	1000	43.38	870	43.38	690
43.4	730	43.4	890	43.4	835	43.4	570
43.42	820	43.42	955	43.42	810	43.42	675
43.44	725	43.44	815	43.44	685	43.44	630
43.46	715	43.46	1000	43.46	860	43.46	640
43.48	775	43.48	725	43.48	910	43.48	645
43.5	740	43.5	825	43.5	950	43.5	675
43.52	720	43.52	900	43.52	810	43.52	570
43.54	760	43.54	825	43.54	820	43.54	480
43.56	745	43.56	810	43.56	755	43.56	620
43.58	725	43.58	845	43.58	795	43.58	605
43.6	825	43.6	930	43.6	925	43.6	545
43.62	795	43.62	755	43.62	905	43.62	545
43.64	695	43.64	855	43.64	850	43.64	580
43.66	680	43.66	890	43.66	815	43.66	590
43.68	855	43.68	945	43.68	875	43.68	685
43.7	790	43.7	775	43.7	915	43.7	635
43.72	785	43.72	790	43.72	810	43.72	595
43.74	865	43.74	770	43.74	855	43.74	555
43.76	805	43.76	970	43.76	975	43.76	655
43.78	670	43.78	870	43.78	845	43.78	590
43.8	635	43.8	820	43.8	920	43.8	640
43.82	730	43.82	850	43.82	865	43.82	530
43.84	545	43.84	795	43.84	905	43.84	605
43.86	600	43.86	795	43.86	890	43.86	590
43.88	725	43.88	865	43.88	820	43.88	590
43.9	645	43.9	825	43.9	765	43.9	650
43.92	615	43.92	845	43.92	910	43.92	535
43.94	745	43.94	860	43.94	820	43.94	610
43.96	765	43.96	805	43.96	840	43.96	555
43.98	755	43.98	800	43.98	840	43.98	625
44	845	44	720	44	935	44	680
44.02	715	44.02	900	44.02	940	44.02	600
44.04	665	44.04	845	44.04	830	44.04	610
44.06	655	44.06	895	44.06	1015	44.06	575
44.08	730	44.08	825	44.08	790	44.08	540
44.1	750	44.1	860	44.1	965	44.1	630
44.12	685	44.12	825	44.12	945	44.12	570
44.14	640	44.14	895	44.14	805	44.14	610
44.16	810	44.16	730	44.16	850	44.16	595
44.18	795	44.18	745	44.18	965	44.18	535
44.2	755	44.2	740	44.2	850	44.2	610
44.22	740	44.22	760	44.22	930	44.22	585
44.24	725	44.24	755	44.24	920	44.24	590
44.26	740	44.26	815	44.26	810	44.26	475
44.28	780	44.28	920	44.28	835	44.28	500
44.3	785	44.3	815	44.3	770	44.3	590
44.32	690	44.32	770	44.32	805	44.32	605
44.34	630	44.34	745	44.34	880	44.34	635
44.36	775	44.36	875	44.36	845	44.36	570
44.38	680	44.38	755	44.38	760	44.38	685
44.4	805	44.4	755	44.4	930	44.4	500
44.42	750	44.42	820	44.42	885	44.42	580
44.44	730	44.44	920	44.44	835	44.44	515
44.46	670	44.46	700	44.46	840	44.46	640
44.48	545	44.48	850	44.48	805	44.48	525
44.5	670	44.5	755	44.5	945	44.5	610
44.52	735	44.52	785	44.52	910	44.52	555
44.54	740	44.54	945	44.54	895	44.54	575
44.56	775	44.56	725	44.56	800	44.56	575
44.58	595	44.58	885	44.58	770	44.58	630
44.6	725	44.6	840	44.6	705	44.6	500
44.62	700	44.62	785	44.62	1025	44.62	515
44.64	770	44.64	700	44.64	980	44.64	550
44.66	695	44.66	865	44.66	780	44.66	475
44.68	695	44.68	785	44.68	760	44.68	540
44.7	740	44.7	750	44.7	820	44.7	575
44.72	660	44.72	790	44.72	865	44.72	595
44.74	650	44.74	820	44.74	840	44.74	495
44.76	665	44.76	680	44.76	885	44.76	500
44.78	720	44.78	770	44.78	865	44.78	575
44.8	700	44.8	815	44.8	850	44.8	555
44.82	750	44.82	765	44.82	755	44.82	580
44.84	635	44.84	775	44.84	865	44.84	660
44.86	715	44.86	775	44.86	860	44.86	555
44.88	695	44.88	745	44.88	760	44.88	500
44.9	680	44.9	760	44.9	790	44.9	600
44.92	625	44.92	705	44.92	770	44.92	620
44.94	690	44.94	705	44.94	775	44.94	565
[truncated: 1,253 more rows]
