# Supplementary material for: Data on the effects of cellulase hydrolysis, acid treatment and particle size distribution on physicochemical and functional properties of coconut (cocos nucifera L) cake dietary fibres
Source: Data Brief. 2018 Aug 11;20:521–4. doi: 10.1016/j.dib.2018.08.018 (PMC6126078; doi:10.1016/j.dib.2018.08.018)
Supplement: Supplementary file 3 — Supplementary material [file mmc3.zip › Ref 2 Fourier-transformed infrared spectroscopy.txt]

	DCC
Wavenumber (cm-1)	Transmittance %
3996.29303	0.5967
3994.36431	0.5967
3992.4356	0.5967
3990.50689	0.5967
3988.57818	0.5967
3986.64946	0.5967
3984.72075	0.5967
3982.79204	0.5967
3980.86332	0.5967
3978.93461	0.5967
3977.0059	0.5967
3975.07719	0.5967
3973.14847	0.5967
3971.21976	0.595428
3969.29105	0.594294
3967.36233	0.593484
3965.43362	0.593112
3963.50491	0.593148
3961.5762	0.593496
3959.64748	0.594006
3957.71877	0.594546
3955.79006	0.595002
3953.86134	0.595326
3951.93263	0.595548
3950.00392	0.595734
3948.07521	0.595926
3946.14649	0.59613
3944.21778	0.59637
3942.28907	0.596646
3940.36035	0.596964
3938.43164	0.597294
3936.50293	0.5976
3934.57422	0.59784
3932.6455	0.59796
3930.71679	0.597918
3928.78808	0.597696
3926.85936	0.59736
3924.93065	0.596988
3923.00194	0.59664
3921.07323	0.596316
3919.14451	0.595992
3917.2158	0.595662
3915.28709	0.595368
3913.35837	0.595134
3911.42966	0.594984
3909.50095	0.594906
3907.57224	0.594864
3905.64352	0.594864
3903.71481	0.594906
3901.7861	0.594978
3899.85738	0.595068
3897.92867	0.595194
3895.99996	0.595356
3894.07125	0.59556
3892.14253	0.5958
3890.21382	0.596064
3888.28511	0.596328
3886.35639	0.596532
3884.42768	0.596604
3882.49897	0.59652
3880.57026	0.596274
3878.64154	0.595824
3876.71283	0.59514
3874.78412	0.594246
3872.8554	0.593292
3870.92669	0.592434
3868.99798	0.591762
3867.06927	0.59127
3865.14055	0.590862
3863.21184	0.590406
3861.28313	0.589866
3859.35441	0.589326
3857.4257	0.588888
3855.49699	0.5886
3853.56828	0.58842
3851.63956	0.58833
3849.71085	0.58833
3847.78214	0.588408
3845.85342	0.588516
3843.92471	0.588564
3841.996	0.58848
3840.06729	0.58821
3838.13857	0.58779
3836.20986	0.587274
3834.28115	0.586716
3832.35243	0.586134
3830.42372	0.585498
3828.49501	0.584814
3826.5663	0.58413
3824.63758	0.583458
3822.70887	0.582822
3820.78016	0.58221
3818.85144	0.581622
3816.92273	0.58104
3814.99402	0.580476
3813.06531	0.579972
3811.13659	0.579522
3809.20788	0.579084
3807.27917	0.578592
3805.35045	0.57801
3803.42174	0.577296
3801.49303	0.576366
3799.56432	0.57516
3797.6356	0.573702
3795.70689	0.57213
3793.77818	0.57057
3791.84946	0.569094
3789.92075	0.567726
3787.99204	0.566454
3786.06333	0.565242
3784.13461	0.564048
3782.2059	0.562866
3780.27719	0.561738
3778.34847	0.560742
3776.41976	0.559914
3774.49105	0.559254
3772.56234	0.558672
3770.63362	0.558072
3768.70491	0.557388
3766.7762	0.556608
3764.84748	0.555756
3762.91877	0.554874
3760.99006	0.554016
3759.06135	0.553212
3757.13263	0.552456
3755.20392	0.55173
3753.27521	0.551034
3751.34649	0.550374
3749.41778	0.549744
3747.48907	0.549084
3745.56036	0.548304
3743.63164	0.547368
3741.70293	0.546276
3739.77422	0.545046
3737.8455	0.543666
3735.91679	0.542124
3733.98808	0.540438
3732.05937	0.538674
3730.13065	0.536898
3728.20194	0.535086
3726.27323	0.533166
3724.34451	0.531072
3722.4158	0.528834
3720.48709	0.526548
3718.55838	0.524292
3716.62966	0.52209
3714.70095	0.519882
3712.77224	0.517584
3710.84352	0.515118
3708.91481	0.512424
3706.9861	0.509496
3705.05739	0.506364
3703.12867	0.50304
3701.19996	0.499518
3699.27125	0.495762
3697.34254	0.491742
3695.41382	0.487416
3693.48511	0.482754
3691.5564	0.477822
3689.62768	0.47268
3687.69897	0.4674
3685.77026	0.46203
3683.84155	0.4566
3681.91283	0.451092
3679.98412	0.445458
3678.05541	0.43971
3676.12669	0.433884
3674.19798	0.427974
3672.26927	0.421926
3670.34056	0.415644
3668.41184	0.409056
3666.48313	0.40215
3664.55442	0.394974
3662.6257	0.387648
3660.69699	0.380304
3658.76828	0.37305
3656.83957	0.36591
3654.91085	0.358812
3652.98214	0.351672
3651.05343	0.344466
3649.12471	0.337254
3647.196	0.330132
3645.26729	0.323124
3643.33858	0.316176
3641.40986	0.309246
3639.48115	0.302358
3637.55244	0.295614
3635.62372	0.289062
3633.69501	0.282678
3631.7663	0.276396
3629.83759	0.270144
3627.90887	0.263886
3625.98016	0.257616
3624.05145	0.251334
3622.12273	0.24507
3620.19402	0.238902
3618.26531	0.232932
3616.3366	0.227232
3614.40788	0.221826
3612.47917	0.21669
3610.55046	0.211764
3608.62174	0.207
3606.69303	0.202392
3604.76432	0.198012
3602.83561	0.19386
3600.90689	0.189864
3598.97818	0.185916
3597.04947	0.181968
3595.12075	0.178092
3593.19204	0.174372
3591.26333	0.170832
3589.33462	0.16746
3587.4059	0.164208
3585.47719	0.161028
3583.54848	0.157896
3581.61976	0.154818
3579.69105	0.151812
3577.76234	0.148902
3575.83363	0.146082
3573.90491	0.143364
3571.9762	0.14079
3570.04749	0.138366
3568.11877	0.136068
3566.19006	0.133872
3564.26135	0.131742
3562.33264	0.129648
3560.40392	0.12756
3558.47521	0.125466
3556.5465	0.12336
3554.61778	0.121236
3552.68907	0.119118
3550.76036	0.117066
3548.83165	0.115146
3546.90293	0.113376
3544.97422	0.111774
3543.04551	0.110328
3541.11679	0.108996
3539.18808	0.107706
3537.25937	0.106392
3535.33066	0.105048
3533.40194	0.103668
3531.47323	0.10224
3529.54452	0.100746
3527.6158	0.099186
3525.68709	0.097554
3523.75838	0.095832
3521.82967	0.094008
3519.90095	0.092106
3517.97224	0.09018
3516.04353	0.088308
3514.11481	0.086568
3512.1861	0.084996
3510.25739	0.083568
3508.32868	0.082218
3506.39996	0.080958
3504.47125	0.07986
3502.54254	0.079032
3500.61382	0.078498
3498.68511	0.078198
3496.7564	0.078024
3494.82769	0.077904
3492.89897	0.077772
3490.97026	0.077592
3489.04155	0.077298
3487.11283	0.076854
3485.18412	0.076284
3483.25541	0.075624
3481.3267	0.07494
3479.39798	0.07425
3477.46927	0.073548
3475.54056	0.07287
3473.61184	0.072264
3471.68313	0.071796
3469.75442	0.07152
3467.82571	0.071418
3465.89699	0.071448
3463.96828	0.071544
3462.03957	0.071718
3460.11085	0.072042
3458.18214	0.072558
3456.25343	0.073248
3454.32472	0.074016
3452.396	0.07473
3450.46729	0.075294
3448.53858	0.075654
3446.60986	0.075774
3444.68115	0.075648
3442.75244	0.07536
3440.82373	0.075018
3438.89501	0.074706
3436.9663	0.074466
3435.03759	0.074244
3433.10887	0.073956
3431.18016	0.073542
3429.25145	0.073002
3427.32274	0.072366
3425.39402	0.071718
3423.46531	0.071118
3421.5366	0.070608
3419.60788	0.070152
3417.67917	0.069738
3415.75046	0.069354
3413.82175	0.069
3411.89303	0.068652
3409.96432	0.068298
3408.03561	0.067902
3406.10689	0.067452
3404.17818	0.066984
3402.24947	0.066546
3400.32076	0.06618
3398.39204	0.065916
3396.46333	0.06576
3394.53462	0.0657
3392.6059	0.065682
3390.67719	0.065646
3388.74848	0.065532
3386.81977	0.065328
3384.89105	0.065064
3382.96234	0.064806
3381.03363	0.064596
3379.10491	0.06441
3377.1762	0.064212
3375.24749	0.06399
3373.31878	0.06378
3371.39006	0.063624
3369.46135	0.063504
3367.53264	0.063372
3365.60392	0.063192
3363.67521	0.063
3361.7465	0.062844
3359.81779	0.062796
3357.88907	0.06288
3355.96036	0.063066
3354.03165	0.063276
3352.10293	0.063432
3350.17422	0.06351
3348.24551	0.063522
3346.3168	0.063546
3344.38808	0.06363
3342.45937	0.063828
3340.53066	0.064134
3338.60194	0.064548
3336.67323	0.065028
3334.74452	0.065514
3332.81581	0.065928
3330.88709	0.066264
3328.95838	0.066564
3327.02967	0.066882
3325.10095	0.067212
3323.17224	0.0675
3321.24353	0.06774
3319.31482	0.067956
3317.3861	0.068202
3315.45739	0.068478
3313.52868	0.068754
3311.59996	0.069
3309.67125	0.069204
3307.74254	0.06936
3305.81383	0.069486
3303.88511	0.069588
3301.9564	0.06969
3300.02769	0.069792
3298.09897	0.069894
3296.17026	0.06999
3294.24155	0.070092
3292.31284	0.07023
3290.38412	0.070428
3288.45541	0.070668
3286.5267	0.070926
3284.59798	0.071172
3282.66927	0.071412
3280.74056	0.071634
3278.81185	0.07185
3276.88313	0.072078
3274.95442	0.07236
3273.02571	0.072726
3271.097	0.073146
3269.16828	0.073572
3267.23957	0.073986
3265.31086	0.0744
3263.38214	0.074826
3261.45343	0.075234
3259.52472	0.075552
3257.59601	0.075744
3255.66729	0.075816
3253.73858	0.07584
3251.80987	0.07593
3249.88115	0.076152
3247.95244	0.076554
3246.02373	0.077082
3244.09502	0.077676
3242.1663	0.078252
3240.23759	0.078762
3238.30888	0.079194
3236.38016	0.079566
3234.45145	0.079902
3232.52274	0.080268
3230.59403	0.080688
3228.66531	0.081168
3226.7366	0.08166
3224.80789	0.082128
3222.87917	0.082548
3220.95046	0.082902
3219.02175	0.083208
3217.09304	0.083466
3215.16432	0.083676
3213.23561	0.083838
3211.3069	0.083994
3209.37818	0.084174
3207.44947	0.084414
3205.52076	0.08472
3203.59205	0.08508
3201.66333	0.08547
3199.73462	0.085866
3197.80591	0.086268
3195.87719	0.0867
3193.94848	0.087186
3192.01977	0.087714
3190.09106	0.088296
3188.16234	0.08892
3186.23363	0.089592
3184.30492	0.090288
3182.3762	0.09099
3180.44749	0.091692
3178.51878	0.092388
3176.59007	0.093042
3174.66135	0.09366
3172.73264	0.094248
3170.80393	0.094854
3168.87521	0.09546
3166.9465	0.096054
3165.01779	0.096606
3163.08908	0.097134
3161.16036	0.097632
3159.23165	0.098118
3157.30294	0.098616
3155.37422	0.09915
3153.44551	0.099732
3151.5168	0.100326
3149.58809	0.10089
3147.65937	0.101412
3145.73066	0.101916
3143.80195	0.102444
3141.87323	0.102996
3139.94452	0.103566
3138.01581	0.104124
3136.0871	0.104664
3134.15838	0.105174
3132.22967	0.105648
3130.30096	0.106086
3128.37224	0.106506
3126.44353	0.106956
3124.51482	0.107478
3122.58611	0.108114
3120.65739	0.10887
3118.72868	0.109704
3116.79997	0.110544
3114.87125	0.111336
3112.94254	0.112044
3111.01383	0.112704
3109.08512	0.113328
3107.1564	0.113904
3105.22769	0.114426
3103.29898	0.114948
3101.37026	0.115518
3099.44155	0.116172
3097.51284	0.116904
3095.58413	0.117684
3093.65541	0.118464
3091.7267	0.119214
3089.79799	0.119922
3087.86927	0.120588
3085.94056	0.121248
3084.01185	0.12195
3082.08314	0.122754
3080.15442	0.123684
3078.22571	0.12474
3076.297	0.125862
3074.36828	0.126942
3072.43957	0.127902
3070.51086	0.128712
3068.58215	0.129432
3066.65343	0.130134
3064.72472	0.130866
3062.79601	0.131616
3060.86729	0.132342
3058.93858	0.133026
3057.00987	0.133674
3055.08116	0.134316
3053.15244	0.13497
3051.22373	0.135636
3049.29502	0.136302
3047.3663	0.136932
3045.43759	0.13752
3043.50888	0.138084
3041.58017	0.138678
3039.65145	0.139326
3037.72274	0.140052
3035.79403	0.140808
3033.86531	0.141546
3031.9366	0.142224
3030.00789	0.142818
3028.07918	0.143376
3026.15046	0.143946
3024.22175	0.144522
3022.29304	0.14508
3020.36432	0.145554
3018.43561	0.145938
3016.5069	0.146232
3014.57819	0.1464
3012.64947	0.1464
3010.72076	0.146286
3008.79205	0.146196
3006.86333	0.146202
3004.93462	0.14625
3003.00591	0.146244
3001.0772	0.146124
2999.14848	0.145884
2997.21977	0.145518
2995.29106	0.145014
2993.36234	0.144336
2991.43363	0.143412
2989.50492	0.142158
2987.57621	0.140454
2985.64749	0.138246
2983.71878	0.135498
2981.79007	0.132156
2979.86135	0.128148
2977.93264	0.123444
2976.00393	0.11814
2974.07522	0.112422
2972.1465	0.106542
2970.21779	0.100656
2968.28908	0.094884
2966.36036	0.089376
2964.43165	0.08433
2962.50294	0.079818
2960.57423	0.07578
2958.64551	0.072066
2956.7168	0.068562
2954.78809	0.065274
2952.85937	0.06225
2950.93066	0.059436
2949.00195	0.056718
2947.07324	0.054
2945.14452	0.051222
2943.21581	0.048324
2941.2871	0.045252
2939.35838	0.042006
2937.42967	0.03861
2935.50096	0.035076
2933.57225	0.0315
2931.64353	0.028086
2929.71482	0.02514
2927.78611	0.022926
2925.85739	0.021576
2923.92868	0.021132
2921.99997	0.021588
2920.07126	0.02289
2918.14254	0.024948
2916.21383	0.027612
2914.28512	0.030762
2912.3564	0.034248
2910.42769	0.037998
2908.49898	0.042018
2906.57027	0.046302
2904.64155	0.050724
2902.71284	0.055146
2900.78413	0.059448
2898.85541	0.063546
2896.9267	0.06732
2894.99799	0.070638
2893.06928	0.073422
2891.14056	0.075672
2889.21185	0.07746
2887.28314	0.078948
2885.35442	0.080268
2883.42571	0.08142
2881.497	0.082248
2879.56829	0.082554
2877.63957	0.082188
2875.71086	0.081054
2873.78215	0.07905
2871.85343	0.07614
2869.92472	0.072402
2867.99601	0.068064
2866.0673	0.063516
2864.13858	0.059268
2862.20987	0.05586
2860.28116	0.053604
2858.35244	0.05259
2856.42373	0.052794
2854.49502	0.05421
2852.56631	0.056844
2850.63759	0.060702
2848.70888	0.065724
2846.78017	0.071832
2844.85145	0.078978
2842.92274	0.087072
2840.99403	0.095922
2839.06532	0.105198
2837.1366	0.114504
2835.20789	0.123426
2833.27918	0.13164
2831.35047	0.138942
2829.42175	0.145182
2827.49304	0.150282
2825.56433	0.154242
2823.63561	0.1572
2821.7069	0.159456
2819.77819	0.161406
2817.84948	0.16335
2815.92076	0.165324
2813.99205	0.16722
2812.06334	0.168948
2810.13462	0.17052
2808.20591	0.172014
2806.2772	0.173502
2804.34849	0.175002
2802.41977	0.17649
2800.49106	0.177954
2798.56235	0.179424
2796.63363	0.180888
2794.70492	0.182292
2792.77621	0.183618
2790.8475	0.184842
2788.91878	0.18597
2786.99007	0.187044
2785.06136	0.188124
2783.13264	0.18924
2781.20393	0.19035
2779.27522	0.191406
2777.34651	0.19242
2775.41779	0.193434
2773.48908	0.194436
2771.56037	0.195378
2769.63165	0.196248
2767.70294	0.19707
2765.77423	0.197886
2763.84552	0.198684
2761.9168	0.1995
2759.98809	0.20037
2758.05938	0.2013
2756.13066	0.202248
2754.20195	0.203148
2752.27324	0.203946
2750.34453	0.204606
2748.41581	0.205134
2746.4871	0.20562
2744.55839	0.206166
2742.62967	0.206784
2740.70096	0.207456
2738.77225	0.208152
2736.84354	0.208848
2734.91482	0.209508
2732.98611	0.210108
2731.0574	0.21069
2729.12868	0.211278
2727.19997	0.211932
2725.27126	0.212688
2723.34255	0.213564
2721.41383	0.21447
2719.48512	0.215328
2717.55641	0.21615
2715.62769	0.216984
2713.69898	0.217854
2711.77027	0.218748
2709.84156	0.219594
2707.91284	0.220374
2705.98413	0.221118
2704.05542	0.22188
2702.1267	0.222696
2700.19799	0.223608
2698.26928	0.22458
2696.34057	0.225564
2694.41185	0.226488
2692.48314	0.227346
2690.55443	0.22815
2688.62571	0.228948
2686.697	0.229794
2684.76829	0.23073
2682.83958	0.231762
2680.91086	0.23289
2678.98215	0.234072
2677.05344	0.235254
2675.12472	0.236424
2673.19601	0.237588
2671.2673	0.238794
2669.33859	0.240072
2667.40987	0.241446
2665.48116	0.242904
2663.55245	0.24441
2661.62373	0.245976
2659.69502	0.247626
2657.76631	0.249348
2655.8376	0.251076
2653.90888	0.252726
2651.98017	0.254226
2650.05146	0.255576
2648.12274	0.256812
2646.19403	0.258006
2644.26532	0.259212
2642.33661	0.260436
2640.40789	0.261648
2638.47918	0.262848
2636.55047	0.264012
2634.62175	0.265176
2632.69304	0.266358
2630.76433	0.26757
2628.83562	0.268812
2626.9069	0.270078
2624.97819	0.27138
2623.04948	0.272706
2621.12076	0.274062
2619.19205	0.27546
2617.26334	0.276888
2615.33463	0.278304
2613.40591	0.279678
2611.4772	0.281004
2609.54849	0.28227
2607.61977	0.283506
2605.69106	0.284748
2603.76235	0.286032
2601.83364	0.287358
2599.90492	0.288708
2597.97621	0.290052
2596.0475	0.291324
2594.11878	0.292482
2592.19007	0.29352
2590.26136	0.29448
2588.33265	0.295446
2586.40393	0.296448
2584.47522	0.297456
2582.54651	0.298446
2580.61779	0.29937
2578.68908	0.300192
2576.76037	0.300924
2574.83166	0.301584
2572.90294	0.302172
2570.97423	0.30267
2569.04552	0.303132
2567.1168	0.303636
2565.18809	0.304236
2563.25938	0.304944
2561.33067	0.30573
2559.40195	0.306564
2557.47324	0.307428
2555.54453	0.30831
2553.61581	0.309174
2551.6871	0.309972
2549.75839	0.310674
2547.82968	0.31134
2545.90096	0.31206
2543.97225	0.312864
2542.04354	0.313716
2540.11482	0.314592
2538.18611	0.315474
2536.2574	0.316344
2534.32869	0.317172
2532.39997	0.317976
2530.47126	0.318786
2528.54255	0.31959
2526.61383	0.320388
2524.68512	0.321174
2522.75641	0.321966
2520.8277	0.322782
2518.89898	0.32361
2516.97027	0.32442
2515.04156	0.325218
2513.11284	0.325998
2511.18413	0.326748
2509.25542	0.327438
2507.32671	0.328062
2505.39799	0.328656
2503.46928	0.329268
2501.54057	0.329916
2499.61185	0.33057
2497.68314	0.331158
2495.75443	0.331668
2493.82572	0.332142
2491.897	0.332634
2489.96829	0.333168
2488.03958	0.33375
2486.11086	0.334362
2484.18215	0.335004
2482.25344	0.335676
2480.32473	0.336366
2478.39601	0.337068
2476.4673	0.337794
2474.53859	0.33858
2472.60987	0.339414
2470.68116	0.340242
2468.75245	0.341034
2466.82374	0.34179
2464.89502	0.34254
2462.96631	0.343314
2461.0376	0.344106
2459.10888	0.34485
2457.18017	0.345474
2455.25146	0.345984
2453.32275	0.346434
2451.39403	0.346884
2449.46532	0.347364
2447.53661	0.347898
2445.60789	0.34848
2443.67918	0.349092
2441.75047	0.349734
2439.82176	0.350436
2437.89304	0.351204
2435.96433	0.35199
2434.03562	0.352752
2432.1069	0.353496
2430.17819	0.354228
2428.24948	0.35496
2426.32077	0.355686
2424.39205	0.356406
2422.46334	0.357138
2420.53463	0.357906
2418.60591	0.358722
2416.6772	0.359556
2414.74849	0.360348
2412.81978	0.361062
2410.89106	0.361716
2408.96235	0.362376
2407.03364	0.363066
2405.10492	0.363774
2403.17621	0.364458
2401.2475	0.36507
2399.31879	0.365586
2397.39007	0.366036
2395.46136	0.366444
2393.53265	0.36684
2391.60394	0.367224
2389.67522	0.367596
2387.74651	0.367974
2385.8178	0.368376
2383.88908	0.368832
2381.96037	0.369348
2380.03166	0.36993
2378.10295	0.370578
2376.17423	0.371322
2374.24552	0.37215
2372.31681	0.373056
2370.38809	0.374004
2368.45938	0.37497
2366.53067	0.375924
2364.60196	0.376854
2362.67324	0.377778
2360.74453	0.378678
2358.81582	0.3795
2356.8871	0.380184
2354.95839	0.380694
2353.02968	0.381108
2351.10097	0.381498
2349.17225	0.381936
2347.24354	0.38244
2345.31483	0.382998
2343.38611	0.383568
2341.4574	0.38412
2339.52869	0.384642
2337.59998	0.385152
2335.67126	0.385638
2333.74255	0.386118
2331.81384	0.386616
2329.88512	0.387144
2327.95641	0.387702
2326.0277	0.38829
2324.09899	0.388902
2322.17027	0.38952
2320.24156	0.390144
2318.31285	0.390774
2316.38413	0.391422
2314.45542	0.392064
2312.52671	0.392688
2310.598	0.393288
2308.66928	0.393924
2306.74057	0.39465
2304.81186	0.395484
2302.88314	0.396402
2300.95443	0.39735
2299.02572	0.398304
2297.09701	0.399234
2295.16829	0.400122
2293.23958	0.400986
2291.31087	0.401826
2289.38215	0.402636
2287.45344	0.403398
2285.52473	0.404124
2283.59602	0.404814
2281.6673	0.405474
2279.73859	0.406104
2277.80988	0.40668
2275.88116	0.40719
2273.95245	0.40764
2272.02374	0.40806
2270.09503	0.408492
2268.16631	0.408978
2266.2376	0.409488
2264.30889	0.409998
2262.38017	0.410478
2260.45146	0.410946
2258.52275	0.411426
2256.59404	0.411924
2254.66532	0.412428
2252.73661	0.412926
2250.8079	0.413394
2248.87918	0.413826
2246.95047	0.414204
2245.02176	0.41454
2243.09305	0.414858
2241.16433	0.415164
2239.23562	0.415506
2237.30691	0.415872
2235.37819	0.41625
2233.44948	0.416604
2231.52077	0.416934
2229.59206	0.417234
2227.66334	0.417516
2225.73463	0.41781
2223.80592	0.418134
2221.8772	0.418464
2219.94849	0.418776
2218.01978	0.419034
2216.09107	0.419256
2214.16235	0.419442
2212.23364	0.419628
2210.30493	0.419802
2208.37621	0.419964
2206.4475	0.420096
2204.51879	0.420186
2202.59008	0.420228
2200.66136	0.420252
2198.73265	0.420294
2196.80394	0.420414
2194.87522	0.420624
2192.94651	0.420888
2191.0178	0.421152
2189.08909	0.42141
2187.16037	0.421686
2185.23166	0.42201
2183.30295	0.422388
2181.37423	0.42282
2179.44552	0.4233
2177.51681	0.42381
2175.5881	0.424326
2173.65938	0.424854
2171.73067	0.425406
2169.80196	0.425988
2167.87324	0.426582
2165.94453	0.427188
2164.01582	0.427818
2162.08711	0.42846
2160.15839	0.429114
2158.22968	0.429762
2156.30097	0.43041
2154.37225	0.431052
2152.44354	0.431718
2150.51483	0.432414
2148.58612	0.433122
2146.6574	0.433824
2144.72869	0.434514
2142.79998	0.435234
2140.87126	0.435978
2138.94255	0.436752
2137.01384	0.437544
2135.08513	0.438312
2133.15641	0.43902
2131.2277	0.439686
2129.29899	0.440346
2127.37027	0.441006
2125.44156	0.44166
2123.51285	0.442284
2121.58414	0.442866
2119.65542	0.443448
2117.72671	0.444066
2115.798	0.44472
2113.86928	0.445416
2111.94057	0.446148
2110.01186	0.446892
2108.08315	0.447654
2106.15443	0.448416
2104.22572	0.44919
2102.29701	0.449976
2100.36829	0.450774
2098.43958	0.451578
2096.51087	0.45237
2094.58216	0.453144
2092.65344	0.453894
2090.72473	0.454608
2088.79602	0.455262
2086.8673	0.455874
2084.93859	0.456468
2083.00988	0.457032
2081.08117	0.457566
2079.15245	0.458076
2077.22374	0.458598
2075.29503	0.459132
2073.36631	0.459684
2071.4376	0.460242
2069.50889	0.460788
2067.58018	0.46131
2065.65146	0.461808
2063.72275	0.462282
2061.79404	0.462732
2059.86532	0.46317
2057.93661	0.463614
2056.0079	0.464112
2054.07919	0.464676
2052.15047	0.465312
2050.22176	0.466002
2048.29305	0.466716
2046.36433	0.46743
2044.43562	0.468132
2042.50691	0.468834
2040.5782	0.469542
2038.64948	0.470262
2036.72077	0.471024
2034.79206	0.471846
2032.86334	0.47274
2030.93463	0.4737
2029.00592	0.474708
2027.07721	0.475746
2025.14849	0.476796
2023.21978	0.477852
2021.29107	0.478926
2019.36235	0.480024
2017.43364	0.481146
2015.50493	0.482274
2013.57622	0.483402
2011.6475	0.48453
2009.71879	0.485652
2007.79008	0.486762
2005.86136	0.487824
2003.93265	0.488802
2002.00394	0.489672
2000.07523	0.49044
1998.14651	0.491124
1996.2178	0.491766
1994.28909	0.492372
1992.36037	0.49296
1990.43166	0.493542
1988.50295	0.494124
1986.57424	0.494724
1984.64552	0.495336
1982.71681	0.49596
1980.7881	0.496596
1978.85938	0.497238
1976.93067	0.49788
1975.00196	0.498516
1973.07325	0.49914
1971.14453	0.499758
1969.21582	0.500364
1967.28711	0.50097
1965.35839	0.501552
1963.42968	0.502104
1961.50097	0.502626
1959.57226	0.503118
1957.64354	0.503604
1955.71483	0.504096
1953.78612	0.5046
1951.85741	0.505116
1949.92869	0.50562
1947.99998	0.506094
1946.07127	0.50655
1944.14255	0.506988
1942.21384	0.50742
1940.28513	0.507846
1938.35642	0.508266
1936.4277	0.508668
1934.49899	0.509046
1932.57028	0.509382
1930.64156	0.50967
1928.71285	0.509916
1926.78414	0.510132
1924.85543	0.510324
1922.92671	0.510498
1920.998	0.510636
1919.06929	0.510726
1917.14057	0.510774
1915.21186	0.510774
1913.28315	0.51075
1911.35444	0.510708
1909.42572	0.510648
1907.49701	0.510552
1905.5683	0.510426
1903.63958	0.51027
1901.71087	0.510114
1899.78216	0.509976
1897.85345	0.509862
1895.92473	0.509772
1893.99602	0.509712
1892.06731	0.509652
1890.13859	0.509574
1888.20988	0.509478
1886.28117	0.50937
1884.35246	0.50925
1882.42374	0.509124
1880.49503	0.508986
1878.56632	0.50883
1876.6376	0.50865
1874.70889	0.508428
1872.78018	0.508146
1870.85147	0.50781
1868.92275	0.507414
1866.99404	0.506958
1865.06533	0.506436
1863.13661	0.505854
1861.2079	0.505218
1859.27919	0.504546
1857.35048	0.503838
1855.42176	0.503106
1853.49305	0.502332
1851.56434	0.501516
1849.63562	0.500634
1847.70691	0.499692
1845.7782	0.498684
1843.84949	0.49764
1841.92077	0.496572
1839.99206	0.495504
1838.06335	0.494412
1836.13463	0.493296
1834.20592	0.492138
1832.27721	0.490938
1830.3485	0.489702
1828.41978	0.488442
1826.49107	0.487152
1824.56236	0.485844
1822.63364	0.484506
1820.70493	0.483144
1818.77622	0.481746
1816.84751	0.48033
1814.91879	0.478884
1812.99008	0.477408
1811.06137	0.475896
1809.13265	0.474324
1807.20394	0.472698
1805.27523	0.471006
1803.34652	0.469242
1801.4178	0.467406
1799.48909	0.465486
1797.56038	0.463482
1795.63166	0.461376
1793.70295	0.459168
1791.77424	0.456852
1789.84553	0.454464
1787.91681	0.451992
1785.9881	0.4494
1784.05939	0.446502
1782.13067	0.442944
1780.20196	0.438216
1778.27325	0.431712
1776.34454	0.422826
1774.41582	0.411102
1772.48711	0.396258
1770.5584	0.378222
1768.62968	0.357126
1766.70097	0.333258
1764.77226	0.306984
1762.84355	0.278766
1760.91483	0.249156
1758.98612	0.218886
1757.05741	0.188928
1755.12869	0.160506
1753.19998	0.134826
1751.27127	0.11277
1749.34256	0.094788
1747.41384	0.081114
1745.48513	0.072042
1743.55642	0.067938
1741.6277	0.069132
1739.69899	0.075678
1737.77028	0.087228
1735.84157	0.103008
1733.91285	0.12201
1731.98414	0.143142
1730.05543	0.165402
1728.12671	0.187938
1726.198	0.210036
1724.26929	0.231078
1722.34058	0.250518
1720.41186	0.267876
1718.48315	0.28278
1716.55444	0.295014
1714.62572	0.304584
1712.69701	0.31173
1710.7683	0.316812
1708.83959	0.320154
1706.91087	0.321786
1704.98216	0.321516
1703.05345	0.319224
1701.12473	0.315156
1699.19602	0.309864
1697.26731	0.303972
1695.3386	0.297978
1693.40988	0.292128
1691.48117	0.286464
1689.55246	0.280944
1687.62374	0.275526
1685.69503	0.270198
1683.76632	0.264996
1681.83761	0.259938
1679.90889	0.255036
1677.98018	0.250284
1676.05147	0.245688
1674.12275	0.241284
1672.19404	0.237144
1670.26533	0.233322
1668.33662	0.229848
1666.4079	0.226746
1664.47919	0.224028
1662.55048	0.221706
1660.62176	0.219786
1658.69305	0.218274
1656.76434	0.21717
1654.83563	0.21648
1652.90691	0.216174
1650.9782	0.216246
1649.04949	0.216684
1647.12077	0.2175
1645.19206	0.218694
1643.26335	0.220272
1641.33464	0.22224
1639.40592	0.224604
1637.47721	0.227334
1635.5485	0.230424
1633.61978	0.233856
1631.69107	0.237648
1629.76236	0.2418
1627.83365	0.246312
1625.90493	0.251148
1623.97622	0.256236
1622.04751	0.261498
1620.11879	0.266856
1618.19008	0.272238
1616.26137	0.27759
1614.33266	0.282858
1612.40394	0.288
1610.47523	0.292956
1608.54652	0.297678
1606.6178	0.302136
1604.68909	0.306318
1602.76038	0.310218
1600.83167	0.313818
1598.90295	0.317112
1596.97424	0.320064
1595.04553	0.32268
1593.11681	0.324948
1591.1881	0.32688
1589.25939	0.328506
1587.33068	0.329832
1585.40196	0.330864
1583.47325	0.331602
1581.54454	0.332028
1579.61582	0.332142
1577.68711	0.331986
1575.7584	0.331596
1573.82969	0.331014
1571.90097	0.330294
1569.97226	0.329496
1568.04355	0.328674
1566.11483	0.327876
1564.18612	0.327144
1562.25741	0.326526
1560.3287	0.32607
1558.39998	0.325818
1556.47127	0.325806
1554.54256	0.32604
1552.61384	0.326532
1550.68513	0.327288
1548.75642	0.328332
1546.82771	0.329652
1544.89899	0.331224
1542.97028	0.332994
1541.04157	0.334902
1539.11285	0.336888
1537.18414	0.338904
1535.25543	0.340932
1533.32672	0.342972
1531.398	0.345024
1529.46929	0.347064
1527.54058	0.34908
1525.61187	0.351078
1523.68315	0.353034
1521.75444	0.354936
1519.82573	0.356736
1517.89701	0.358398
1515.9683	0.359916
1514.03959	0.361272
1512.11088	0.362454
1510.18216	0.36342
1508.25345	0.364122
1506.32474	0.36453
1504.39602	0.36459
1502.46731	0.36426
1500.5386	0.363498
1498.60989	0.36222
1496.68117	0.360252
1494.75246	0.357276
1492.82375	0.352914
1490.89503	0.346812
1488.96632	0.338766
1487.03761	0.328782
1485.1089	0.317064
1483.18018	0.303978
1481.25147	0.289956
1479.32276	0.275394
1477.39404	0.260658
1475.46533	0.246114
1473.53662	0.23214
1471.60791	0.219108
1469.67919	0.20733
1467.75048	0.197064
1465.82177	0.188466
1463.89305	0.181638
1461.96434	0.176622
1460.03563	0.173406
1458.10692	0.171936
1456.1782	0.172116
1454.24949	0.173724
1452.32078	0.176406
1450.39206	0.17967
1448.46335	0.182982
1446.53464	0.185928
1444.60593	0.188286
1442.67721	0.190002
1440.7485	0.191142
1438.81979	0.19176
1436.89107	0.191874
1434.96236	0.191478
1433.03365	0.19062
1431.10494	0.18945
1429.17622	0.188244
1427.24751	0.187248
1425.3188	0.186636
1423.39008	0.186474
1421.46137	0.186756
1419.53266	0.18741
1417.60395	0.188364
1415.67523	0.189534
1413.74652	0.19083
1411.81781	0.192186
1409.88909	0.193506
1407.96038	0.194682
1406.03167	0.19554
1404.10296	0.195924
1402.17424	0.19566
1400.24553	0.194628
1398.31682	0.192756
1396.3881	0.190074
1394.45939	0.186642
1392.53068	0.182556
1390.60197	0.177942
1388.67325	0.173004
1386.74454	0.168042
1384.81583	0.163422
1382.88711	0.159468
1380.9584	0.156456
1379.02969	0.15453
1377.10098	0.153774
1375.17226	0.154206
1373.24355	0.155796
1371.31484	0.158502
1369.38612	0.16224
1367.45741	0.16686
1365.5287	0.17217
1363.59999	0.177912
1361.67127	0.183792
1359.74256	0.189564
1357.81385	0.195024
1355.88513	0.200064
1353.95642	0.204648
1352.02771	0.208788
1350.099	0.212466
1348.17028	0.215598
1346.24157	0.217998
1344.31286	0.21948
1342.38414	0.21996
1340.45543	0.21948
1338.52672	0.218244
1336.59801	0.216486
1334.66929	0.214422
1332.74058	0.21222
1330.81187	0.209964
1328.88315	0.207714
1326.95444	0.20553
1325.02573	0.203484
1323.09702	0.201648
1321.1683	0.2001
1319.23959	0.198906
1317.31088	0.198138
1315.38216	0.197862
1313.45345	0.19815
1311.52474	0.199044
1309.59603	0.200514
1307.66731	0.202464
1305.7386	0.20475
1303.80989	0.207198
1301.88117	0.20964
1299.95246	0.211932
1298.02375	0.213948
1296.09504	0.215652
1294.16632	0.21705
1292.23761	0.218172
1290.3089	0.218988
1288.38018	0.219426
1286.45147	0.219372
1284.52276	0.218718
1282.59405	0.21738
1280.66533	0.215388
1278.73662	0.21282
1276.80791	0.209802
1274.87919	0.206448
1272.95048	0.202848
1271.02177	0.199062
1269.09306	0.19515
1267.16434	0.191172
1265.23563	0.187188
1263.30692	0.183252
1261.3782	0.179418
1259.44949	0.17577
1257.52078	0.17244
1255.59207	0.169554
1253.66335	0.167214
1251.73464	0.165474
1249.80593	0.164346
1247.87721	0.16383
1245.9485	0.163914
1244.01979	0.164568
1242.09108	0.165732
1240.16236	0.167328
1238.23365	0.16929
1236.30494	0.171546
1234.37622	0.17403
1232.44751	0.176646
1230.5188	0.179256
1228.59009	0.181698
1226.66137	0.183816
1224.73266	0.185502
1222.80395	0.186714
1220.87523	0.187434
1218.94652	0.187644
1217.01781	0.187338
1215.0891	0.18651
1213.16038	0.185148
1211.23167	0.18321
1209.30296	0.18063
1207.37424	0.17733
1205.44553	0.173256
1203.51682	0.168408
1201.58811	0.162858
1199.65939	0.156702
1197.73068	0.150012
1195.80197	0.142908
1193.87325	0.135552
1191.94454	0.128136
1190.01583	0.12084
1188.08712	0.113772
1186.1584	0.10704
1184.22969	0.100746
1182.30098	0.094992
1180.37226	0.089862
1178.44355	0.085452
1176.51484	0.081828
1174.58613	0.078996
1172.65741	0.076914
1170.7287	0.075486
1168.79999	0.074604
1166.87127	0.074088
1164.94256	0.07377
1163.01385	0.073548
1161.08514	0.073458
1159.15642	0.073656
1157.22771	0.074334
1155.299	0.075618
1153.37028	0.077502
1151.44157	0.07989
1149.51286	0.08262
1147.58415	0.08556
1145.65543	0.088584
1143.72672	0.091518
1141.79801	0.09423
1139.86929	0.09663
1137.94058	0.098658
1136.01187	0.100248
1134.08316	0.10134
1132.15444	0.101886
1130.22573	0.101826
1128.29702	0.101088
1126.3683	0.099684
1124.43959	0.097704
1122.51088	0.095244
1120.58217	0.092418
1118.65345	0.089412
1116.72474	0.08649
1114.79603	0.083916
1112.86731	0.08184
1110.9386	0.080274
1109.00989	0.079158
1107.08118	0.07839
1105.15246	0.077802
1103.22375	0.077298
1101.29504	0.07686
1099.36632	0.076464
1097.43761	0.076104
1095.5089	0.075792
1093.58019	0.07554
1091.65147	0.075324
1089.72276	0.07515
1087.79405	0.075012
1085.86534	0.07488
1083.93662	0.074688
1082.00791	0.074406
1080.0792	0.074082
1078.15048	0.07377
1076.22177	0.073494
1074.29306	0.07329
1072.36435	0.0732
1070.43563	0.073296
1068.50692	0.073572
1066.57821	0.073992
1064.64949	0.074538
1062.72078	0.075216
1060.79207	0.076026
1058.86336	0.07692
1056.93464	0.077814
1055.00593	0.078588
1053.07722	0.079158
1051.1485	0.079524
1049.21979	0.079698
1047.29108	0.079704
1045.36237	0.079596
1043.43365	0.079464
1041.50494	0.079404
1039.57623	0.079434
1037.64751	0.07953
1035.7188	0.079596
1033.79009	0.079548
1031.86138	0.079368
1029.93266	0.079068
1028.00395	0.078732
1026.07524	0.07848
1024.14652	0.078426
1022.21781	0.0786
1020.2891	0.078954
1018.36039	0.079482
1016.43167	0.080214
1014.50296	0.081216
1012.57425	0.0825
1010.64553	0.08406
1008.71682	0.085914
1006.78811	0.08817
1004.8594	0.090948
1002.93068	0.09438
1001.00197	0.098574
999.07326	0.10362
997.14454	0.1095
995.21583	0.11616
993.28712	0.123504
991.35841	0.13143
989.42969	0.1398
987.50098	0.1485
985.57227	0.157416
983.64355	0.166422
981.71484	0.175386
979.78613	0.1842
977.85742	0.192792
975.9287	0.201132
973.99999	0.20925
972.07128	0.21717
970.14256	0.224808
968.21385	0.231942
966.28514	0.238284
964.35643	0.243564
962.42771	0.247554
960.499	0.250116
958.57029	0.251268
956.64157	0.251148
954.71286	0.250008
952.78415	0.248184
950.85544	0.246108
948.92672	0.244272
946.99801	0.243144
945.0693	0.243042
943.14058	0.244086
941.21187	0.246318
939.28316	0.24975
937.35445	0.254466
935.42573	0.26055
933.49702	0.268128
931.56831	0.277272
929.63959	0.287928
927.71088	0.299814
925.78217	0.312414
923.85346	0.325068
921.92474	0.337158
919.99603	0.348204
918.06732	0.357804
916.1386	0.36564
914.20989	0.37152
912.28118	0.375456
910.35247	0.377688
908.42375	0.378606
906.49504	0.378648
904.56633	0.378186
902.63761	0.377466
900.7089	0.376572
898.78019	0.375414
896.85148	0.373692
894.92276	0.370968
892.99405	0.366888
891.06534	0.361326
889.13662	0.354474
887.20791	0.346782
885.2792	0.338826
883.35049	0.3312
881.42177	0.324456
879.49306	0.319026
877.56435	0.31527
875.63563	0.313512
873.70692	0.313986
871.77821	0.31683
869.8495	0.32205
867.92078	0.329592
865.99207	0.339462
864.06336	0.351678
862.13464	0.366168
860.20593	0.382662
858.27722	0.40071
856.34851	0.419742
854.41979	0.439158
852.49108	0.458274
850.56237	0.476214
848.63365	0.491982
846.70494	0.504708
844.77623	0.513768
842.84752	0.518802
840.9188	0.519678
838.99009	0.516474
837.06138	0.509454
835.13266	0.499044
833.20395	0.485712
831.27524	0.469884
829.34653	0.451854
827.41781	0.431862
825.4891	0.410298
823.56039	0.387888
821.63167	0.365694
819.70296	0.344898
817.77425	0.326604
815.84554	0.31167
813.91682	0.300726
811.98811	0.294186
810.0594	0.292278
808.13068	0.295056
806.20197	0.30222
804.27326	0.31302
802.34455	0.3264
800.41583	0.341178
798.48712	0.35625
796.55841	0.370848
794.62969	0.384546
792.70098	0.39714
790.77227	0.408456
788.84356	0.418284
786.91484	0.426318
784.98613	0.43215
783.05742	0.435474
781.1287	0.436356
779.19999	0.435342
777.27128	0.433302
775.34257	0.431082
773.41385	0.429282
771.48514	0.428202
769.55643	0.427968
767.62771	0.428658
765.699	0.430212
763.77029	0.432516
761.84158	0.435432
759.91286	0.438828
757.98415	0.442512
756.05544	0.446298
754.12672	0.449964
752.19801	0.453336
750.2693	0.456288
748.34059	0.458664
746.41187	0.460224
744.48316	0.460626
742.55445	0.459588
740.62573	0.457002
738.69702	0.453
736.76831	0.447942
734.8396	0.442344
732.91088	0.436722
730.98217	0.43149
729.05346	0.426942
727.12474	0.423204
725.19603	0.420342
723.26732	0.418362
721.33861	0.417252
719.40989	0.416904
717.48118	0.417234
715.55247	0.418188
713.62375	0.419748
711.69504	0.42183
709.76633	0.424278
707.83762	0.426852
705.9089	0.429228
703.98019	0.431112
702.05148	0.432222
700.12276	0.432348
698.19405	0.431352
696.26534	0.42927
694.33663	0.426318
692.40791	0.42279
690.4792	0.418938
688.55049	0.414894
686.62177	0.410694
684.69306	0.406356
682.76435	0.401904
680.83564	0.397356
678.90692	0.392706
676.97821	0.387942
675.0495	0.383076
673.12078	0.378156
671.19207	0.373254
669.26336	0.368454
667.33465	0.363822
665.40593	0.359436
663.47722	0.355398
661.54851	0.351816
659.61979	0.348798
657.69108	0.346428
655.76237	0.34473
653.83366	0.34371
651.90494	0.343338
649.97623	0.343614
648.04752	0.344496
646.11881	0.3459
644.19009	0.34767
642.26138	0.34962
640.33267	0.351576
638.40395	0.353316
636.47524	0.354612
634.54653	0.355272
632.61782	0.355122
630.6891	0.353994
628.76039	0.351834
626.83168	0.34875
624.90296	0.344976
622.97425	0.340734
621.04554	0.336216
619.11683	0.331674
617.18811	0.327366
615.2594	0.323556
613.33069	0.320514
611.40197	0.318486
609.47326	0.31761
607.54455	0.31797
605.61584	0.319572
603.68712	0.322356
601.75841	0.32616
599.8297	0.330744
597.90098	0.335874
595.97227	0.34131
594.04356	0.346842
592.11485	0.352272
590.18613	0.35748
588.25742	0.362352
586.32871	0.366714
584.39999	0.370362
582.47128	0.373146
580.54257	0.374976
578.61386	0.375834
576.68514	0.375768
574.75643	0.374928
572.82772	0.373488
570.899	0.371574
568.97029	0.369306
567.04158	0.366756
565.11287	0.363966
563.18415	0.360918
561.25544	0.357558
559.32673	0.35385
557.39801	0.34983
555.4693	0.345582
553.54059	0.34116
551.61188	0.336606
549.68316	0.33204
547.75445	0.327672
545.82574	0.32373
543.89702	0.320376
541.96831	0.31773
540.0396	0.315828
538.11089	0.314592
536.18217	0.31389
534.25346	0.313632
532.32475	0.313776
530.39603	0.314334
528.46732	0.315312
526.53861	0.316668
524.6099	0.318354
522.68118	0.320322
520.75247	0.322572
518.82376	0.325122
516.89504	0.327978
514.96633	0.331044
513.03762	0.334188
511.10891	0.337374
509.18019	0.340626
507.25148	0.34389
505.32277	0.347094
503.39405	0.350286
501.46534	0.353532
499.53663	0.356886
497.60792	0.360354
495.6792	0.36399
493.75049	0.367842
491.82178	0.371904
489.89306	0.376146
487.96435	0.380544
486.03564	0.384966
484.10693	0.389208
482.17821	0.39315
480.2495	0.396846
478.32079	0.400518
476.39207	0.404382
474.46336	0.408618
472.53465	0.413382
470.60594	0.418764
468.67722	0.424638
466.74851	0.430818
464.8198	0.43731
462.89108	0.44412
460.96237	0.451002
459.03366	0.457536
457.10495	0.463482
455.17623	0.468864
453.24752	0.473916
451.31881	0.479022
449.39009	0.48456
447.46138	0.49059
445.53267	0.496596
443.60396	0.501834
441.67524	0.505884
439.74653	0.508788
437.81782	0.510792
435.8891	0.512184
433.96039	0.51339
432.03168	0.514872
430.10297	0.516894
428.17425	0.519486
426.24554	0.52266
424.31683	0.526422
422.38811	0.530694
420.4594	0.530694
418.53069	0.530694
416.60198	0.530694
414.67326	0.530694
412.74455	0.530694
410.81584	0.530694
408.88712	0.530694
406.95841	0.530694
405.0297	0.530694
403.10099	0.530694
401.17227	0.530694
399.24356	0.530694
	DCCDF
Wavenumber (cm-1)	Transmittance %
3996.29303	1.00398
3994.36431	1.00281
3992.4356	1.00134
3990.50689	1.00066
3988.57818	1.00119
3986.64946	1.0023
3984.72075	1.0029
3982.79204	1.0027
3980.86332	1.00262
3978.93461	1.00371
3977.0059	1.00528
3975.07719	1.00575
3973.14847	1.00537
3971.21976	1.00317
3969.29105	1.00131
3967.36233	0.99929
3965.43362	0.99752
3963.50491	0.99691
3961.5762	0.99794
3959.64748	0.9997
3957.71877	1.00084
3955.79006	1.00154
3953.86134	1.00224
3951.93263	1.00244
3950.00392	1.00242
3948.07521	1.00211
3946.14649	1.00125
3944.21778	1.00166
3942.28907	1.00364
3940.36035	1.00513
3938.43164	1.00582
3936.50293	1.00681
3934.57422	1.008
3932.6455	1.00841
3930.71679	1.00833
3928.78808	1.00835
3926.85936	1.00779
3924.93065	1.00673
3923.00194	1.00597
3921.07323	1.00544
3919.14451	1.00473
3917.2158	1.00342
3915.28709	1.00206
3913.35837	1.00183
3911.42966	1.00274
3909.50095	1.0038
3907.57224	1.00434
3905.64352	1.00437
3903.71481	1.00429
3901.7861	1.00439
3899.85738	1.00405
3897.92867	1.00348
3895.99996	1.0036
3894.07125	1.00398
3892.14253	1.0041
3890.21382	1.00506
3888.28511	1.00693
3886.35639	1.00809
3884.42768	1.00779
3882.49897	1.00678
3880.57026	1.00537
3878.64154	1.00403
3876.71283	1.00314
3874.78412	1.00198
3872.8554	1.0004
3870.92669	0.99892
3868.99798	0.99795
3867.06927	0.9979
3865.14055	0.9985
3863.21184	0.99857
3861.28313	0.99715
3859.35441	0.99484
3857.4257	0.99266
3855.49699	0.99142
3853.56828	0.99233
3851.63956	0.99392
3849.71085	0.99402
3847.78214	0.99392
3845.85342	0.99433
3843.92471	0.99477
3841.996	0.99404
3840.06729	0.99229
3838.13857	0.99175
3836.20986	0.99192
3834.28115	0.99084
3832.35243	0.98957
3830.42372	0.98871
3828.49501	0.98785
3826.5663	0.98744
3824.63758	0.9873
3822.70887	0.98653
3820.78016	0.98478
3818.85144	0.98296
3816.92273	0.98157
3814.99402	0.98027
3813.06531	0.97942
3811.13659	0.97937
3809.20788	0.97959
3807.27917	0.97876
3805.35045	0.97682
3803.42174	0.97553
3801.49303	0.97476
3799.56432	0.97244
3797.6356	0.96887
3795.70689	0.96588
3793.77818	0.96371
3791.84946	0.96116
3789.92075	0.9583
3787.99204	0.95617
3786.06333	0.95441
3784.13461	0.95202
3782.2059	0.94945
3780.27719	0.94756
3778.34847	0.94629
3776.41976	0.94502
3774.49105	0.94373
3772.56234	0.94268
3770.63362	0.94166
3768.70491	0.94043
3766.7762	0.93933
3764.84748	0.93833
3762.91877	0.93698
3760.99006	0.93484
3759.06135	0.93244
3757.13263	0.93144
3755.20392	0.93137
3753.27521	0.9304
3751.34649	0.92796
3749.41778	0.9257
3747.48907	0.92518
[truncated: 5,472 more rows]
