# Supplementary material for: Data on the effects of cellulase hydrolysis, acid treatment and particle size distribution on physicochemical and functional properties of coconut (cocos nucifera L) cake dietary fibres
Source: Data Brief. 2018 Aug 11;20:521–4. doi: 10.1016/j.dib.2018.08.018 (PMC6126078; doi:10.1016/j.dib.2018.08.018)
Supplement: Supplementary file 4 — Supplementary material [file mmc4.zip › Ref 3 Particle size and surface area.txt]

Measurement details
Name:	lenovo
Sample:	Defatted coconut cake
SOP name	HydroEV.cfg
Date: 2015/11/1 16:46:56
Time: 2015/11/1 16:46:56


Sample name	DCC-4
Particle refractive index	1.449
Particle absorptivity	0.010
Dispersant	Water
refractive index of dispersant	1.330
Scattering model	Mie
Analysis model		comment
weighted residual	0.27 %
Laser photometry	13.56 %
Concentration	0.0920 %
Diameter distance	2.272
Uniformity	0.810
Specific surface area 80.24 m2/kg
D [3,2]	74.8 ¦Ìm


Sample name	DCC-3
Particle refractive index	1.449
Particle absorptivity	0.010
Dispersant	Water
refractive index of dispersant	1.330
Scattering model	Mie
Analysis model		comment
weighted residual	0.30 %
Laser photometry	9.30 %
Concentration	0.0885 %
Diameter distance	2.214
Uniformity	0.810
Specific surface area 69.32 m2/kg
D [3,2]	104.7 ¦Ìm

Sample name	DCCDF-A-1
Particle refractive index	1.449
Particle absorptivity	0.010
Dispersant	Water
refractive index of dispersant	1.330
Scattering model	Mie
Analysis model		comment
weighted residual	0.50 %
Laser photometry	8.31 %
Concentration	0.1987 %
Diameter distance	1.706
Uniformity	0.519
Specific surface area 28.1 m2/kg
D [3,2]	224.7 ¦Ìm

Sample name	DCCDF-C-2
Particle refractive index	1.449
Particle absorptivity	0.010
Dispersant	Water
refractive index of dispersant	1.330
Scattering model	Mie
Analysis model		comment
weighted residual	0.50 %
Laser photometry	8.46 %
Concentration	0.1988 %
Diameter distance	0.975
Uniformity	0.302
Specific surface area 48.26 m2/kg
D [3,2]	153.7 ¦Ìm

Sample name	DCCDF-C-3
Particle refractive index	1.449
Particle absorptivity	0.010
Dispersant	Water
refractive index of dispersant	1.330
Scattering model	Mie
Analysis model		comment
weighted residual	0.47 %
Laser photometry	8.59 %
Concentration	0.1685 %
Diameter distance	1.420
Uniformity	0.431
Specific surface area 63.17 m2/kg
D [3,2]	91.5 ¦Ìm

Sample name	DCCDF-C-4
Particle refractive index	1.449
Particle absorptivity	0.010
Dispersant	Water
refractive index of dispersant	1.330
Scattering model	Mie
Analysis model		comment
weighted residual	1.23 %
Laser photometry	14.15 %
Concentration	0.1145 %
Diameter distance	1.678
Uniformity	0.514
Specific surface area 123.65 m2/kg
D [3,2]	49.9 ¦Ìm

Sample name	DCC -2
Particle refractive index	1.449
Particle absorptivity	0.010
Dispersant	Water
refractive index of dispersant	1.330
Scattering model	Mie
Analysis model		comment
weighted residual	1.38 %
Laser photometry	13.56 %
Concentration	0.1145 %
Diameter distance	1.558
Uniformity	0.736
Specific surface area 47.02 m2/kg
D [3,2]	143.7 ¦Ìm

Sample name	DCC-2
Particle refractive index	1.449
Particle absorptivity	0.010
Dispersant	Water
refractive index of dispersant	1.330
Scattering model	Mie
Analysis model		comment
weighted residual	1.23 %
Laser photometry	9.3 %
Concentration	0.1325 %
Diameter distance	1.678
Uniformity	0.514
Specific surface area 22.65 m2/kg
D [3,2]	261.1 ¦Ìm

Sample name	DCCDF-A-2
Particle refractive index	1.449
Particle absorptivity	0.010
Dispersant	Water
refractive index of dispersant	1.330
Scattering model	Mie
Analysis model		comment
weighted residual	1.23 %
Laser photometry	8.31 %
Concentration	0.227 %
Diameter distance	1.678
Uniformity	0.514
Specific surface area 31.42 m2/kg
D [3,2]	201.4 ¦Ìm

Sample name	DCCDF-C-5
Particle refractive index	1.449
Particle absorptivity	0.010
Dispersant	Water
refractive index of dispersant	1.330
Scattering model	Mie
Analysis model		comment
weighted residual	1.23 %
Laser photometry	12.41 %
Concentration	0.325 %
Diameter distance	1.902
Uniformity	0.551
Specific surface area 171.06 m2/kg
D [3,2]	39.7 ¦Ìm

Sample name	DCC-5
Particle refractive index	1.449
Particle absorptivity	0.010
Dispersant	Water
refractive index of dispersant	1.330
Scattering model	Mie
Analysis model		comment
weighted residual	1.74 %
Laser photometry	14.15 %
Concentration	0.477 %
Diameter distance	1.045
Uniformity	0.583
Specific surface area 102.1 m2/kg
D [3,2]	58.5 ¦Ìm

Sample name	DCCDF-A-3
Particle refractive index	1.449
Particle absorptivity	0.010
Dispersant	Water
refractive index of dispersant	1.330
Scattering model	Mie
Analysis model		comment
weighted residual	0.50 %
Laser photometry	8.31 %
Concentration	0.1987 %
Diameter distance	1.706
Uniformity	0.519
Specific surface area 33.51 m2/kg
D [3,2]	179 ¦Ìm

Sample name	DCCDF-A-4
Particle refractive index	1.449
Particle absorptivity	0.010
Dispersant	Water
refractive index of dispersant	1.330
Scattering model	Mie
Analysis model		comment
weighted residual	0.83 %
Laser photometry	9.30 %
Concentration	0.1245 %
Diameter distance	0.766
Uniformity	0.443
Specific surface area 53.88 m2/kg
D [3,2]	92.4 ¦Ìm

Sample name	DCCDF-A-5
Particle refractive index	1.449
Particle absorptivity	0.010
Dispersant	Water
refractive index of dispersant	1.330
Scattering model	Mie
Analysis model		comment
weighted residual	0.83 %
Laser photometry	14.15 %
Concentration	0.0427%
Diameter distance	1.284
Uniformity	0.432
Specific surface area 88.7 m2/kg
D [3,2]	69.3 ¦Ìm

Sample name	DCCDF-1
Particle refractive index	1.449
Particle absorptivity	0.010
Dispersant	Water
refractive index of dispersant	1.330
Scattering model	Mie
Analysis model		comment
weighted residual	0.47 %
Laser photometry	13.56 %
Concentration	0.325 %
Diameter distance	1.392
Uniformity	0.558
Specific surface area 25.51 m2/kg
D [3,2]	235 ¦Ìm

Sample name	DCCDF-2
Particle refractive index	1.449
Particle absorptivity	0.010
Dispersant	Water
refractive index of dispersant	1.330
Scattering model	Mie
Analysis model		comment
weighted residual	0.83 %
Laser photometry	9.30 %
Concentration	0.782 %
Diameter distance	1.144
Uniformity	0.388
Specific surface area 30.54 m2/kg
D [3,2]	184.2 ¦Ìm

Sample name	DCCDF-3
Particle refractive index	1.449
Particle absorptivity	0.010
Dispersant	Water
refractive index of dispersant	1.330
Scattering model	Mie
Analysis model		comment
weighted residual	0.47 %
Laser photometry	9.18 %
Concentration	0.325 %
Diameter distance	1.392
Uniformity	0.557
Specific surface area 40.59 m2/kg
D [3,2]	148.0 ¦Ìm

Sample name	DCCDF-4
Particle refractive index	1.449
Particle absorptivity	0.010
Dispersant	Water
refractive index of dispersant	1.330
Scattering model	Mie
Analysis model		comment
weighted residual	0.83 %
Laser photometry	7.74 %
Concentration	0.939 %
Diameter distance	1.008
Uniformity	0.534
Specific surface area 99.02 m2/kg
D [3,2]	60.6 ¦Ìm

Sample name	DCCDF-5
Particle refractive index	1.449
Particle absorptivity	0.010
Dispersant	Water
refractive index of dispersant	1.330
Scattering model	Mie
Analysis model		comment
weighted residual	0.83 %
Laser photometry	12.36 %
Concentration	0.782 %
Diameter distance	1.144
Uniformity	0.388
Specific surface area 121.99 m2/kg
D [3,2]	46.2 ¦Ìm
